# Supplementary material for: Resistance to BET inhibitors in lung adenocarcinoma is mediated by casein kinase phosphorylation of BRD4
Source: Oncogenesis. 2021 Mar 12;10(3):27. doi: 10.1038/s41389-021-00316-z (PMC7955060; doi:10.1038/s41389-021-00316-z)
Supplement: Supplementary file 2 — Supplemental Table 1 [file 41389_2021_316_MOESM2_ESM.xlsx]

## Sheet: H1975-DE_filtered
#all DE genes in resistant H1975 cells relative to WT control. Genes significant in 6-hour JQ1 treated H1975 control line were excluded from this table. Significance: adjusted p-value (BH) < 0.05, absolute log2fold change >= 1
Column1	logFC	AveExpr	t	P.Value	adj.P.Val	B
C3	8.57083	6.06635	27.1386	2.01957e-15	4.05712e-11	23.9607
PTX3	6.99899	5.96768	3.79439	0.00145194	0.022351	-1.45586
LOC101928916 /// NNMT	6.17045	8.10204	9.8272	2.02774e-08	3.96234e-06	9.68452
GNG11	5.39275	9.05957	6.12237	1.13576e-05	0.000508128	3.3807
SDC2	5.26381	4.99215	17.2609	3.36455e-12	9.62087e-09	17.8996
BIRC3	5.25024	5.29277	7.74184	5.74842e-07	4.89257e-05	6.36803
WBP5	5.21175	6.79486	3.691	0.00181707	0.0264707	-1.67628
ANKRD1	5.17551	3.92985	12.2047	7.91719e-10	3.45758e-07	12.8359
ADIRF	5.05193	6.17346	12.2627	7.36176e-10	3.36114e-07	12.9056
ID2	4.98661	9.04037	5.65333	2.87891e-05	0.00105924	2.44816
LARP6	4.94139	6.88146	18.3516	1.25033e-12	8.37259e-09	18.7723
CLDN1	4.93393	7.60398	17.5421	2.59298e-12	9.62087e-09	18.1308
CLIC3	4.7813	5.67255	5.735	2.44344e-05	0.000945787	2.61255
IL32	4.55026	6.31339	12.7555	4.01321e-10	2.01554e-07	13.485
ICAM1	4.30172	6.61204	13.5252	1.61541e-10	1.35217e-07	14.3469
DPYSL3	4.24836	6.70022	7.65925	6.63613e-07	5.48614e-05	6.22465
CXCL1	4.01659	7.59399	7.55672	7.9412e-07	6.33058e-05	6.04531
GSTT2 /// GSTT2B	4.00502	5.91084	8.30558	2.20854e-07	2.49255e-05	7.32147
ADM	3.95353	8.54806	13.0292	2.88897e-10	1.69318e-07	13.7973
GCAT	3.85934	8.49165	10.4061	8.75113e-09	2.17039e-06	10.5085
CYP1B1	3.85893	9.08356	13.0651	2.76846e-10	1.68532e-07	13.8377
FADS3	3.84939	8.61412	8.17937	2.72631e-07	2.85254e-05	7.11182
SCG5	3.76631	4.78664	7.49925	8.78732e-07	6.76354e-05	5.94413
CXXC5	3.7647	7.70612	11.3978	2.2428e-09	7.4215e-07	11.8331
AXL	3.74517	7.41604	11.7587	1.39785e-09	5.73088e-07	12.2896
CXCL8	3.73866	6.19847	9.70494	2.43261e-08	4.61026e-06	9.50543
LIX1L	3.69961	6.97139	9.40175	3.84798e-08	6.13508e-06	9.05343
SAA1 /// SAA2 /// SAA2-SAA4	3.57469	5.27644	8.9698	7.53062e-08	1.06537e-05	8.38962
ROBO1	3.56286	6.8059	11.9199	1.13597e-09	4.75427e-07	12.4893
NMU	3.54118	6.50774	9.27249	4.69367e-08	7.25316e-06	8.85726
C15orf48	3.52955	11.6805	12.6102	4.78995e-10	2.34696e-07	13.3164
BCAT1	3.51439	4.71489	9.58448	2.91519e-08	5.0054e-06	9.3272
ANPEP	3.50132	5.90938	8.71028	1.13926e-07	1.49585e-05	7.97923
NFE2L3	3.49675	6.09187	4.11996	0.000717328	0.0132815	-0.759938
SAA1	3.49587	3.17814	10.3927	8.91963e-09	2.1852e-06	10.4899
RRAD	3.43759	6.37267	8.20986	2.59059e-07	2.79797e-05	7.16266
TPK1	3.42796	4.62559	10.3324	9.71951e-09	2.35247e-06	10.4059
FAM228B	3.42164	4.70877	10.2964	1.02342e-08	2.38653e-06	10.3554
AKAP12	3.41865	8.12659	9.19644	5.28032e-08	7.91615e-06	8.74087
PODXL	3.41678	6.87991	8.96409	7.59894e-08	1.06752e-05	8.38067
RELB	3.38939	8.54758	8.53714	1.50847e-07	1.84779e-05	7.70051
TFPI2	3.35193	7.43992	4.31271	0.000473472	0.00972554	-0.348119
BAMBI	3.32638	7.49214	8.24283	2.45172e-07	2.67677e-05	7.21751
HTRA1	3.32448	6.90874	12.4763	5.64587e-10	2.70047e-07	13.1595
FYN	3.28557	7.96237	9.60996	2.80534e-08	4.98297e-06	9.36504
MAN2B1	3.28309	6.97182	6.18563	1.00409e-05	0.000464775	3.50427
CCDC3	3.26282	6.61769	9.20483	5.21204e-08	7.91615e-06	8.75374
RTEL1-TNFRSF6B /// TNFRSF6B	3.24072	7.70112	10.7061	5.739e-09	1.57933e-06	10.9205
HIST1H2AC	3.22838	10.2458	7.53676	8.22501e-07	6.53092e-05	6.01022
TLN2	3.21559	6.61577	7.69929	6.18915e-07	5.22411e-05	6.29428
TNFAIP3	3.20215	7.0119	6.42626	6.31479e-06	0.000328647	3.96931
ARG2	3.16582	7.42816	10.1964	1.18162e-08	2.60851e-06	10.2146
CUL9	3.1492	6.80352	9.44526	3.60065e-08	5.78668e-06	9.11898
FSTL1	3.1324	7.10986	11.2607	2.69211e-09	8.58441e-07	11.6562
ADAMTS9	3.12315	4.82356	8.50996	1.57695e-07	1.89652e-05	7.6564
DLC1	3.1227	5.20865	9.06353	6.49765e-08	9.66898e-06	8.53568
LCN2	3.04685	5.33826	5.81658	2.07596e-05	0.000827458	2.77594
HIST1H1C	3.00232	10.2787	7.74535	5.71352e-07	4.88421e-05	6.37411
TAF11	2.97687	7.00949	6.55545	4.93895e-06	0.00027035	4.21567
S100A3	2.97505	5.73136	6.2149	9.48622e-06	0.000444216	3.56126
CADM1	2.93583	6.29447	8.03706	3.46553e-07	3.42951e-05	6.87281
S100A4	2.92862	7.31692	7.94797	4.03255e-07	3.75046e-05	6.72175
MN1	2.91978	4.25983	8.99179	7.2738e-08	1.05125e-05	8.42398
PCSK5	2.90195	5.82906	6.82227	2.99457e-06	0.000185673	4.71711
MEGF6	2.88419	7.1036	7.34792	1.14963e-06	8.33753e-05	5.67548
ARMCX1	2.87496	5.49412	5.04951	9.92789e-05	0.00284105	1.20876
CD83	2.87182	6.93732	6.54402	5.04701e-06	0.000275515	4.19398
CXCL2	2.81563	6.81114	4.26675	0.000522673	0.0105421	-0.446225
RASD2	2.79941	5.53312	5.48972	4.00886e-05	0.00136963	2.11639
UBE2D4	2.77122	9.45953	7.87916	4.53638e-07	4.14249e-05	6.60433
TRABD2A	2.73999	5.80309	5.74247	2.40716e-05	0.000933542	2.62755
VIM	2.73943	12.6252	11.2798	2.62436e-09	8.50334e-07	11.6809
LHFP	2.7315	6.1769	7.50529	8.69421e-07	6.76354e-05	5.95478
SELM	2.71269	10.8048	7.87012	4.60727e-07	4.1568e-05	6.58886
CXCL3	2.6831	3.90756	4.6005	0.000255776	0.00591967	0.264249
EDN1	2.68047	5.19531	10.4466	8.26151e-09	2.10083e-06	10.5648
TTC28	2.66574	6.2346	7.69263	6.26125e-07	5.24092e-05	6.28272
YPEL1	2.66295	6.62715	8.85473	9.03892e-08	1.2523e-05	8.20874
CPA4	2.63579	6.09386	8.69869	1.16073e-07	1.51415e-05	7.9607
GPR176	2.6108	6.68203	7.76101	5.5607e-07	4.8569e-05	6.40118
TTLL1	2.60515	6.52818	6.24743	8.90676e-06	0.000422997	3.62446
HIST2H2AA3 /// HIST2H2AA4	2.60134	11.7869	8.97487	7.47061e-08	1.06537e-05	8.39754
WDR35	2.59704	6.38191	6.21896	9.41175e-06	0.000441759	3.56916
LEPRE1	2.59253	8.09625	6.49876	5.49975e-06	0.000293115	4.10786
MCAM /// MIR6756	2.55529	6.45398	4.66497	0.000223016	0.00529571	0.40081
AMN1	2.55053	7.27067	6.8957	2.61381e-06	0.000165643	4.85335
C16orf45	2.54719	7.11247	5.26068	6.4078e-05	0.00200508	1.64674
PXYLP1	2.52707	6.29254	7.75302	5.63811e-07	4.85969e-05	6.38738
VSTM2L	2.5144	8.29664	6.69232	3.81628e-06	0.000223514	4.47415
HIST1H3G	2.5099	9.02705	7.45028	9.58241e-07	7.29171e-05	5.85755
PNMA2	2.50749	6.38878	5.53487	3.65763e-05	0.00127566	2.20825
PCBP3	2.49663	5.74164	4.50942	0.000310601	0.00686543	0.0709001
ONECUT2	2.49363	5.54225	4.63602	0.000237164	0.0055789	0.339516
SERPINB9	2.49104	4.95987	9.28495	4.60425e-08	7.17013e-06	8.87627
MEX3B	2.49041	6.35327	7.31686	1.21528e-06	8.65733e-05	5.61994
TENM3	2.46994	5.69507	8.57877	1.40954e-07	1.74792e-05	7.76789
KCTD12	2.46874	5.90841	6.77143	3.29164e-06	0.000199392	4.62235
NAP1L5	2.46442	5.25347	5.74782	2.38153e-05	0.000925389	2.63828
OPTN	2.46388	7.67891	7.56797	7.78577e-07	6.2314e-05	6.06506
PQLC3	2.41881	8.4125	7.98518	3.78477e-07	3.60342e-05	6.78497
CD74	2.41836	5.77827	5.96811	1.53729e-05	0.000648132	3.07715
FOXN3	2.39402	5.96443	8.80487	9.7878e-08	1.32856e-05	8.12983
ZSCAN31	2.38814	4.35716	5.24113	6.67149e-05	0.0020619	1.60638
ZBED3	2.37548	5.79922	5.61809	3.09083e-05	0.00110878	2.37697
PRAF2	2.37062	8.23522	6.14835	1.07964e-05	0.000491814	3.43152
GATA6	2.36134	6.508	3.68586	0.00183744	0.0266708	-1.68723
HIST1H3H	2.35298	6.65539	4.88048	0.000141439	0.00375128	0.855119
QPCT	2.34981	5.56595	3.90969	0.00113072	0.0185277	-1.20956
PCGF5	2.34426	5.49727	7.77151	5.46052e-07	4.81124e-05	6.41932
LACTB	2.32768	8.367	8.25578	2.39934e-07	2.67677e-05	7.239
PROCR	2.3261	9.04306	10.2547	1.08649e-08	2.48029e-06	10.2968
SMPD1	2.31584	7.49812	5.6696	2.78616e-05	0.00103459	2.48098
LARGE	2.30876	4.75445	6.01631	1.39808e-05	0.000598848	3.17233
VCAN	2.30807	4.84164	6.12868	1.12187e-05	0.000503916	3.39304
COL7A1	2.30604	6.32114	5.00951	0.000107922	0.00303648	1.12532
TLR2	2.30255	3.50193	8.16829	2.77747e-07	2.87155e-05	7.0933
DOCK4	2.30146	4.75967	6.12781	1.12377e-05	0.000503916	3.39135
MAP1B	2.28733	7.48832	9.45783	3.53234e-08	5.75495e-06	9.13788
PARD6A	2.28072	7.0144	4.78764	0.000172001	0.00435035	0.659845
ARMCX3	2.26841	7.27767	3.55286	0.00245189	0.0329252	-1.96987
TSHZ1	2.24505	7.12482	6.16906	1.03698e-05	0.000476704	3.47195
LFNG	2.23214	5.87222	4.73217	0.000193406	0.00473827	0.542836
SIRT4	2.21725	6.55219	4.78777	0.000171954	0.00435035	0.660117
HIST1H4K	2.21136	8.63509	4.41012	0.000384129	0.00822683	-0.140405
GSTM4	2.19884	7.31071	6.57346	4.77343e-06	0.000262722	4.24985
BTD	2.19646	7.77254	4.8225	0.000159804	0.00414233	0.733245
PIWIL4	2.18081	4.16527	3.29529	0.00428065	0.0499198	-2.51285
PXDC1	2.1759	6.3868	4.9893	0.00011258	0.00314817	1.08309
NFKBIA	2.17357	10.7125	8.53341	1.51767e-07	1.84779e-05	7.69447
AJUBA	2.16929	7.58655	6.65674	4.07987e-06	0.000233506	4.40721
DUSP4	2.16624	9.01494	9.58559	2.91031e-08	5.0054e-06	9.32885
GLCE	2.16359	6.93988	5.67906	2.73368e-05	0.00102217	2.50004
LYPD6	2.15942	5.07364	5.7047	2.59648e-05	0.000984163	2.55166
NBPF1	2.15868	9.90725	4.14957	0.000672883	0.0127723	-0.696613
LRIG1	2.15781	5.72011	6.047	1.31627e-05	0.000568656	3.23279
USP4	2.15526	8.5501	7.75574	5.61165e-07	4.85969e-05	6.39207
FAM46B	2.15054	6.27191	6.38672	6.81123e-06	0.000348014	3.89343
CPS1	2.14762	5.59418	4.97561	0.000115852	0.0032065	1.05446
KIF7	2.14117	6.32466	3.51803	0.00264416	0.034809	-2.04367
ABCC10	2.1402	7.55831	5.47737	4.11091e-05	0.00139265	2.09121
AAMDC	2.13904	8.57528	8.48622	1.63945e-07	1.94881e-05	7.61777
COL12A1	2.13648	4.10527	7.40012	1.04751e-06	7.79383e-05	5.76851
EMP3	2.13015	10.1117	6.40718	6.54952e-06	0.000338235	3.93272
NAPRT	2.12881	7.97667	3.69974	0.00178294	0.0260491	-1.65767
TTC3 /// TTC3P1	2.12027	8.77665	6.3583	7.19287e-06	0.000361244	3.83877
TLE4	2.11581	5.50385	6.71458	3.6604e-06	0.000218629	4.51594
EFTUD1	2.1122	6.46276	6.04489	1.32175e-05	0.000569798	3.22863
CALCR	2.10494	3.51158	5.62055	3.07552e-05	0.00110878	2.38195
CXADR /// CXADRP2 /// CXADRP3 /// LOC101926958	2.10485	8.49181	4.08248	0.000777841	0.0139394	-0.840078
MAP2	2.1022	5.51675	4.89777	0.000136391	0.00364357	0.891413
SERPINE1	2.09868	7.31694	4.91632	0.00013118	0.00353727	0.930324
LZTS3	2.09706	7.85019	4.6678	0.000221685	0.00527032	0.406779
RCN3	2.09524	6.07318	4.59414	0.00025926	0.0059681	0.250771
SAA2	2.09336	3.38195	5.51187	3.83236e-05	0.00132282	2.1615
LOC100129518 /// SOD2	2.09298	6.25105	8.08202	3.21166e-07	3.2099e-05	6.94862
IRS2	2.08481	6.67755	5.3379	5.46683e-05	0.001746	1.80572
LOC100996668 /// ZEB1	2.07454	4.92817	7.76124	5.55841e-07	4.8569e-05	6.40158
HIST1H2AD /// HIST1H3D	2.07057	6.75162	3.47167	0.00292353	0.0378176	-2.14174
CALB2	2.07055	6.9876	3.87353	0.00122292	0.0197327	-1.28684
HIST1H2BO	2.06844	5.50398	3.30496	0.00419227	0.0492506	-2.49261
SNORA13	2.06497	4.74896	5.23913	6.69914e-05	0.00206727	1.60224
FHL1	2.05225	8.46618	8.14483	2.88909e-07	2.96117e-05	7.05407
ASNS	2.05068	11.7633	6.33256	7.55771e-06	0.000373039	3.78916
MAP9	2.04755	5.38119	5.34422	5.39633e-05	0.00172622	1.81872
GCDH	2.04658	9.05093	4.23603	0.000558425	0.0110307	-0.511848
IFNGR2	2.04431	9.86752	6.89098	2.63673e-06	0.000166048	4.8446
FKBP7	2.03573	5.34369	6.10382	1.17766e-05	0.000523409	3.34437
DNAJB4	2.03488	7.96973	5.87433	1.85074e-05	0.000753887	2.89108
BSG	2.03466	10.6858	4.4047	0.000388617	0.00827883	-0.151951
CPE	2.03315	7.25142	6.89733	2.60595e-06	0.000165643	4.85636
CXCL1 /// CXCL2	2.03005	7.31126	3.64972	0.00198733	0.0283311	-1.76415
SGK1	2.02444	9.26872	8.79	1.00236e-07	1.3476e-05	8.10622
NRIP3	2.02291	7.03498	5.93781	1.63204e-05	0.0006774	3.01717
EPB41L2	2.01815	7.72295	7.1288	1.7057e-06	0.000115373	5.28074
STAC	2.0142	6.85779	3.44615	0.00308962	0.0391666	-2.19565
CX3CL1	2.01187	6.36998	7.69413	6.24494e-07	5.24092e-05	6.28532
CLU	2.01028	7.35271	5.52063	3.7648e-05	0.00130398	2.17932
TTC17	2.00994	7.62676	8.20114	2.62866e-07	2.82391e-05	7.14814
CD320	2.00156	10.0138	4.21966	0.000578466	0.0113455	-0.546808
SLC26A2	1.99435	7.34794	8.08688	3.18541e-07	3.19959e-05	6.9568
CCRL2	1.98192	4.84668	3.59031	0.00226068	0.0309366	-1.89042
PID1	1.97778	4.69268	8.56363	1.4447e-07	1.78052e-05	7.74342
CXADR	1.97595	9.48011	7.26878	1.3247e-06	9.30483e-05	5.5337
CREB5 /// LOC401317	1.97551	5.31413	4.69597	0.000208822	0.00504817	0.466364
IGIP	1.97444	6.63968	4.44077	0.000359717	0.00781227	-0.0751303
FTCD	1.97375	7.66799	5.78004	2.23295e-05	0.000883025	2.70286
BDNF	1.97228	4.78744	7.1689	1.58611e-06	0.000108748	5.3535
EIF4A1 /// LOC101928634 /// SNORA48 /// SNORA67 /// SNORD10	1.97102	9.80244	4.24307	0.000550016	0.0109313	-0.496803
CRIPAK	1.96888	7.19382	3.53902	0.0025266	0.0337108	-1.99922
CTSO	1.96769	5.3696	4.63268	0.000238852	0.00559894	0.332449
CDKN2D	1.96141	7.48944	3.60528	0.00218844	0.0301948	-1.85861
RPSA /// SNORA6 /// SNORA62	1.95676	6.65466	3.99545	0.000939003	0.0160405	-1.0262
STC2	1.95501	7.39705	5.3969	4.84443e-05	0.0015928	1.92675
C9orf16	1.95296	10.346	4.08552	0.00077274	0.01391	-0.83357
TP53INP1	1.95239	5.50695	4.80143	0.000167068	0.00427002	0.68888
NFKBIZ	1.95212	7.75157	3.92303	0.0010985	0.0181033	-1.18106
TMEM45B	1.95025	5.37602	6.39405	6.71624e-06	0.00034507	3.90751
GSS	1.94301	10.5513	8.137	2.92741e-07	2.98521e-05	7.04094
SNAP23	1.93994	7.73966	3.34458	0.0038486	0.0462684	-2.40951
IGFBP3	1.93324	5.75865	4.25868	0.000531834	0.0106733	-0.463461
GKAP1	1.92819	5.72457	4.76192	0.000181609	0.0045321	0.605615
37681	1.92362	6.06274	7.01939	2.08214e-06	0.000138964	5.0811
ASS1	1.92136	8.72476	6.26067	8.68153e-06	0.000414643	3.65015
SLC43A1	1.9209	5.04655	3.64382	0.00201294	0.0285781	-1.7767
NR2F2	1.92011	7.97483	6.28227	8.32674e-06	0.000402282	3.69199
C10orf32	1.9089	7.66736	7.31087	1.22838e-06	8.7102e-05	5.60921
PLK2	1.90631	8.24238	6.67342	3.95405e-06	0.000227601	4.43861
ICAM2	1.90552	5.21363	7.57597	7.67728e-07	6.17285e-05	6.07908
BSN	1.90428	6.12041	4.16671	0.000648441	0.0123944	-0.659967
ANXA2R	1.90021	6.94511	4.20909	0.000591806	0.0115425	-0.569408
DDX49	1.89959	9.80546	4.81522	0.000162276	0.0041848	0.717926
CORO2A	1.89161	5.45894	5.60038	3.20336e-05	0.00113697	2.34114
RBMS3	1.86997	4.46336	5.52276	3.74862e-05	0.00130062	2.18363
MIR6824 /// SLC26A6	1.86884	7.80983	5.01363	0.000106998	0.00301843	1.13391
CRIM1 /// LOC101929500	1.86799	7.67334	6.28925	8.21529e-06	0.00039864	3.7055
CITED2	1.86725	9.95543	6.94855	2.37119e-06	0.000152675	4.95092
TOR4A	1.86459	6.74642	5.65591	2.86399e-05	0.00105568	2.45337
GABBR1 /// UBD	1.85932	4.1136	5.27807	6.18234e-05	0.00194058	1.68259
FAM210B	1.85409	9.67785	6.77085	3.29524e-06	0.000199392	4.62125
TYK2	1.85308	9.20743	4.19799	0.000606135	0.0117422	-0.593119
STMN3	1.84452	6.51621	7.62431	7.05376e-07	5.7838e-05	6.16369
PCNT	1.8443	8.58404	3.75865	0.00156901	0.0235751	-1.53211
MAP3K8	1.84369	5.01088	4.244	0.000548909	0.0109287	-0.494804
SLC39A13	1.84057	7.43516	4.71389	0.000201042	0.00489543	0.504224
CPEB2	1.83876	4.82266	5.3605	5.21916e-05	0.00168837	1.85214
MYL5	1.83853	6.23715	4.07012	0.000798907	0.0142533	-0.86651
PLCE1	1.81675	4.78427	7.86923	4.6143e-07	4.1568e-05	6.58734
TGFBR3	1.81617	6.18863	5.92056	1.68871e-05	0.000695174	2.98295
GSTM3	1.79783	6.82592	6.37444	6.97347e-06	0.000353763	3.86983
NFKB2	1.79641	8.25956	4.39982	0.000392708	0.00834826	-0.162356
AGTPBP1	1.79624	6.27467	5.4204	4.6172e-05	0.00152809	1.97487
SEMA5A	1.79057	4.03692	6.99564	2.17473e-06	0.000142772	5.03753
LAMB2	1.78791	7.23216	3.83826	0.00132013	0.0208819	-1.36218
GGPS1	1.78595	7.93708	6.60249	4.51874e-06	0.000252158	4.30481
NEK1	1.78302	5.42987	5.6899	2.67477e-05	0.00100625	2.52188
SBF2	1.78241	5.49409	3.92897	0.00108445	0.0179158	-1.16836
TBC1D2	1.78153	6.59356	3.78008	0.00149772	0.0227596	-1.48639
CCDC50	1.78044	5.00339	6.09907	1.18865e-05	0.000527127	3.33506
CLYBL	1.76994	6.21117	5.59485	3.23935e-05	0.00114771	2.32994
ACADSB	1.76853	5.80671	3.6121	0.00215631	0.0298859	-1.84413
BICC1	1.76817	4.53632	5.80185	2.13782e-05	0.000848749	2.7465
ERCC6 /// ERCC6-PGBD3 /// PGBD3	1.76524	7.1323	5.4424	4.41449e-05	0.00147086	2.01984
ABCA5	1.76197	4.27577	3.6835	0.0018469	0.0267482	-1.69227
C11orf54	1.75559	6.72458	3.87096	0.00122977	0.0198273	-1.29234
CLIC4	1.75402	8.64833	3.48085	0.00286599	0.0371931	-2.12234
COLGALT1	1.753	8.83361	4.07723	0.000786719	0.0140734	-0.851305
RAB32	1.75085	9.252	4.12597	0.000708065	0.0131221	-0.747073
DPYSL2	1.74992	8.25499	7.07	1.89829e-06	0.000127541	5.17366
IER3	1.74885	11.6786	5.80729	2.11477e-05	0.000841261	2.75737
ZFAND4	1.74727	4.98287	3.75449	0.00158324	0.0237356	-1.54099
RNFT2	1.74696	6.34412	4.75446	0.000184495	0.0045927	0.589888
PHPT1	1.74039	11.312	6.66376	4.02644e-06	0.000231106	4.42042
NGLY1	1.73324	7.47898	3.99764	0.000934561	0.0159782	-1.02152
LOC102724250 /// NBPF1 /// NBPF11 /// NBPF15	1.73239	9.40518	3.53675	0.00253908	0.0337798	-2.00403
TCAIM	1.73167	6.95966	6.58733	4.64994e-06	0.000258761	4.27612
CCDC92	1.73137	8.12759	4.58912	0.000262049	0.00600262	0.240117
ZEB1-AS1	1.729	5.99211	3.36009	0.00372172	0.0450938	-2.37692
CPNE1	1.72708	11.4324	5.2861	6.08097e-05	0.00191775	1.69914
CXCL6	1.71974	3.45849	4.46383	0.0003424	0.00748474	-0.0260676
TUFT1	1.71937	7.55776	5.1061	8.82446e-05	0.00258042	1.32657
MIA3	1.7176	7.40758	5.96756	1.53895e-05	0.000648132	3.07607
ZBTB18	1.71747	4.90646	3.77676	0.00150856	0.0228613	-1.49348
TEX2	1.71443	8.58968	3.94821	0.00104018	0.0173412	-1.12723
TXNDC16	1.7125	6.03246	3.53891	0.00252718	0.0337108	-1.99944
DLGAP4	1.71177	7.63549	6.08482	1.22226e-05	0.000537288	3.3071
LOC100506548 /// RPL37	1.71087	6.49129	4.97418	0.000116199	0.0032065	1.05147
C5orf42	1.70758	5.50386	4.96133	0.000119368	0.00327594	1.02458
ITPR1	1.70744	6.91945	4.02556	0.000879753	0.0152225	-0.961811
PARVA	1.70675	7.18741	7.61206	7.20663e-07	5.8613e-05	6.14228
DNAJA4	1.70528	4.28207	3.61129	0.0021601	0.0298859	-1.84585
PLA2G4C	1.69466	3.92351	5.25064	6.54185e-05	0.00203528	1.62601
USE1	1.69452	8.6385	4.38645	0.000404129	0.00856726	-0.190843
TMEM205	1.69369	10.7441	4.56248	0.000277354	0.00626745	0.183589
NATD1	1.68945	5.88095	4.76916	0.000178849	0.00447993	0.620889
PROSER2	1.68765	7.60089	5.1702	7.72538e-05	0.00232328	1.45962
PGRMC2	1.68662	8.42358	5.95483	1.57811e-05	0.000660012	3.05087
SAA2-SAA4 /// SAA4	1.68435	3.80285	5.84157	1.9752e-05	0.000792013	2.82582
MAOA	1.68327	6.06654	4.76313	0.000181144	0.00452611	0.608173
CMTM3	1.67763	8.18651	3.64239	0.00201919	0.0286466	-1.77974
UGCG	1.67759	8.31164	5.71717	2.53232e-05	0.000971374	2.57673
NFKBIE	1.67614	8.65878	3.61328	0.00215082	0.0298603	-1.84163
MAN1C1	1.67598	4.81726	5.18318	7.52038e-05	0.00227869	1.48652
ID3	1.67023	11.1469	6.35957	7.17531e-06	0.000361244	3.84122
ARRDC3	1.66936	7.16395	4.09183	0.00076227	0.0138206	-0.820074
MMP24	1.66537	5.8282	4.0262	0.000878535	0.0152225	-0.960442
PI4KA	1.6647	8.41233	6.53174	5.16588e-06	0.000280479	4.17064
TTC33	1.66412	6.90496	3.82969	0.00134491	0.0211597	-1.38049
DGAT2	1.6606	8.22687	4.32822	0.00045795	0.00943565	-0.315027
AP1M1	1.65689	8.10664	4.03109	0.000869288	0.0151327	-0.949984
FGFR1	1.65506	6.77138	5.87676	1.84182e-05	0.00075204	2.89592
RGL1	1.65131	4.82659	6.14532	1.08604e-05	0.000492495	3.42559
CLN5	1.64915	6.66554	3.95308	0.00102925	0.0172048	-1.11681
PAM	1.64793	8.51216	6.32273	7.70196e-06	0.0003783	3.7702
CLTCL1	1.64746	5.58865	4.82003	0.000160639	0.00415326	0.728041
SLC25A18	1.64738	3.96988	3.77498	0.00151439	0.0229086	-1.49728
PLEKHA1	1.64671	7.2898	6.51039	5.37961e-06	0.000289734	4.13
FAM8A1	1.63365	7.5563	5.61288	3.12354e-05	0.00111852	2.36642
CPQ	1.63347	5.04238	4.22408	0.000572983	0.0112629	-0.537365
IFNGR1	1.62953	9.05259	5.14749	8.09765e-05	0.00241356	1.41254
KHK	1.62575	6.31492	3.47989	0.00287194	0.0372462	-2.12437
C6orf226	1.62158	7.82962	3.44607	0.0030902	0.0391666	-2.19583
FOXC1	1.6195	9.34505	4.20536	0.000596581	0.0116131	-0.577373
ITFG3	1.61454	9.04055	3.2955	0.0042787	0.0499198	-2.51241
PCBP4	1.61251	8.26465	5.70645	2.58737e-05	0.000982564	2.55518
SAMHD1	1.61203	6.4476	6.99669	2.17054e-06	0.000142772	5.03946
ZSWIM4	1.60545	5.56204	4.37153	0.000417276	0.00876848	-0.222652
SQSTM1	1.60396	11.2279	6.19789	9.80452e-06	0.00045488	3.52816
PTPRA	1.60348	7.79757	3.31286	0.0041214	0.048617	-2.47605
STIM2	1.60121	6.93142	5.62858	3.02614e-05	0.00110131	2.39817
AKT3	1.59991	4.25992	5.60165	3.19513e-05	0.00113618	2.34371
FAM114A1	1.59979	7.14799	4.28966	0.000497534	0.0101369	-0.397318
GAMT	1.59801	8.70401	3.93729	0.00106507	0.0176537	-1.15057
ARSK	1.58781	6.22587	4.26369	0.000526132	0.0105865	-0.452769
PALLD	1.58754	8.07672	4.3776	0.000411876	0.00869136	-0.20971
IRX5	1.57904	7.58647	5.75367	2.35381e-05	0.000918144	2.65001
MT1M	1.57822	4.84352	4.18257	0.00062663	0.0120463	-0.62607
CHST7	1.5781	7.30985	3.96957	0.000993129	0.0167655	-1.08155
MPV17L2	1.5763	9.252	5.76295	2.31052e-05	0.000907601	2.66862
APBB2	1.57515	6.29405	5.39191	4.89412e-05	0.00160127	1.91654
DDX60L	1.5751	5.94774	4.44884	0.000353558	0.00770349	-0.0579574
RPP40	1.57106	9.61273	4.01057	0.000908762	0.0156169	-0.993868
PTGER4	1.57079	6.88279	6.23507	9.1225e-06	0.000431204	3.60046
TRAF1	1.56842	5.57792	5.39582	4.85512e-05	0.0015937	1.92455
MPND	1.56596	9.04972	3.62043	0.00211768	0.0295925	-1.82642
RFX5	1.5636	9.158	5.64614	2.92092e-05	0.00106933	2.43364
OCEL1	1.55514	7.85454	4.60968	0.000250826	0.00582906	0.283713
CD59	1.55393	7.82703	6.57974	4.7171e-06	0.000260466	4.26174
NDRG3	1.54911	8.81736	6.33348	7.54433e-06	0.000373039	3.79093
GRK6	1.54869	7.83805	4.1907	0.000615741	0.011871	-0.608701
AHRR	1.54777	6.07901	4.19343	0.000612119	0.0118239	-0.602855
TMPRSS15	1.54398	3.58234	4.29702	0.000489716	0.010008	-0.381601
BRD2	1.54278	10.2033	4.97629	0.000115686	0.0032065	1.05589
LPPR2	1.53056	9.21436	4.99789	0.000110576	0.00310245	1.10104
SLC1A4	1.5292	6.89952	6.30605	7.95345e-06	0.000387808	3.73798
CYLD	1.52568	6.30304	7.17229	1.5764e-06	0.000108453	5.35964
PIK3R2	1.52558	7.19748	3.31854	0.00407117	0.0481943	-2.46414
SLC38A2	1.5239	10.0632	4.67333	0.000219097	0.00522116	0.418483
HSPG2	1.51493	6.58169	4.12635	0.000707481	0.0131221	-0.746256
S1PR1	1.50717	3.55829	4.19849	0.00060548	0.0117408	-0.592047
TAP1	1.50588	9.31724	4.68546	0.000213529	0.00512496	0.44414
HIST1H4A /// HIST1H4B /// HIST1H4C /// HIST1H4D /// HIST1H4E /// HIST1H4F /// HIST1H4H /// HIST1H4I /// HIST1H4J /// HIST1H4K /// HIST1H4L /// HIST2H4A /// HIST2H4B /// HIST4H4	1.50499	8.34322	5.70792	2.57975e-05	0.000981526	2.55813
UAP1	1.50331	9.54215	3.33051	0.00396731	0.0472601	-2.43904
ZNF266	1.50305	7.86798	4.50159	0.000315844	0.00697253	0.0542407
FAM46C	1.50145	5.27217	3.43722	0.00314993	0.0397336	-2.2145
PXK	1.49726	6.66289	5.62031	3.07704e-05	0.00110878	2.38145
RPS6KA2	1.49634	6.36354	3.86745	0.00123917	0.0199112	-1.29984
SIX5	1.49585	7.38797	5.11694	8.62791e-05	0.00254517	1.34909
FIG4	1.49471	8.01374	3.41912	0.00327577	0.0410012	-2.25267
GSTM1 /// GSTM4	1.49445	8.44228	3.58053	0.00230914	0.0314497	-1.91118
MIR4800 /// MXD4	1.48713	6.89377	3.53176	0.00256667	0.0340567	-2.0146
CHMP4A /// TM9SF1	1.48643	9.05529	5.60444	3.17719e-05	0.00113369	2.34936
JMY	1.48541	6.29433	4.80388	0.000166207	0.00425341	0.694039
PNRC1	1.48526	7.86084	3.91285	0.00112301	0.0184315	-1.20282
PARP3	1.483	6.75736	3.93498	0.00107041	0.0177084	-1.1555
SLC22A4	1.48256	7.69538	4.86805	0.000145186	0.00383266	0.82901
YPEL5	1.48121	9.00135	5.36567	5.16421e-05	0.00167329	1.86274
ZBTB21	1.48023	6.4657	4.84331	0.000152949	0.0039852	0.777009
MAPRE2	1.47986	6.49189	6.702	3.74769e-06	0.000221433	4.49232
RASSF4	1.47624	6.01381	4.22456	0.000572399	0.0112624	-0.536354
C21orf2	1.47571	6.18858	4.25677	0.000534024	0.0106959	-0.467538
RIOK3	1.47514	8.34407	4.94466	0.000123609	0.00338309	0.9897
RFESD	1.47435	6.84433	5.62443	3.05156e-05	0.00110655	2.38979
FAM50A	1.47184	11.0622	4.11639	0.00072288	0.0133474	-0.767571
C2orf68	1.47003	6.34931	4.14048	0.000686227	0.0129462	-0.716057
FBXW7	1.46944	6.91507	4.10828	0.000735652	0.013484	-0.784903
AFAP1	1.46627	6.26903	5.66323	2.82213e-05	0.00104601	2.46813
TMCC3	1.46226	4.15213	4.52168	0.000302573	0.00673133	0.0969582
CAP2	1.46165	6.0936	3.68365	0.00184628	0.0267482	-1.69194
SAP30L	1.46147	7.14725	4.91549	0.00013141	0.00353872	0.928574
ANKMY2	1.46055	8.48493	4.13923	0.000688086	0.0129528	-0.718736
ZDHHC2	1.4579	6.78507	3.73128	0.00166502	0.0247767	-1.59048
ZSWIM6	1.45585	8.75538	4.02298	0.000884673	0.0152813	-0.967321
PGLS	1.4546	9.28181	4.42968	0.000368364	0.00796563	-0.0987481
SORT1	1.45318	6.83199	4.35616	0.000431267	0.0089966	-0.255412
HLF	1.45317	4.08921	4.92068	0.000129985	0.00351923	0.939462
ZNF791	1.44992	6.82131	3.59989	0.00221418	0.030508	-1.87006
NEU1	1.44968	9.37634	5.86078	1.90122e-05	0.000770032	2.8641
CREB3L1	1.44889	6.08343	4.03333	0.000865092	0.0150989	-0.945202
EFR3B	1.44605	5.66171	4.64346	0.000233445	0.00551727	0.355263
NREP	1.44482	6.99435	6.12126	1.13822e-05	0.000508128	3.37853
PRTG	1.44438	5.28799	5.11053	8.74364e-05	0.00256233	1.33577
BTN3A2	1.44326	6.71458	3.53355	0.00255673	0.0339696	-2.0108
SCAMP2	1.44276	9.21187	4.61167	0.000249769	0.00581415	0.287921
EAF2	1.44271	6.88915	3.67277	0.00189038	0.0272537	-1.7151
MAST3	1.43821	6.91776	4.59406	0.000259309	0.0059681	0.250584
HIST1H2BH	1.43684	8.82624	4.75322	0.00018498	0.00459908	0.587269
HLA-A	1.43496	10.0192	6.1427	1.09161e-05	0.000493903	3.42047
TPP1	1.43477	7.56318	4.33867	0.000447782	0.00928328	-0.292732
ZNF558	1.43346	5.75247	3.93761	0.00106433	0.0176537	-1.14988
SRD5A1	1.42924	8.37502	5.69327	2.65676e-05	0.00100134	2.52865
FANCE	1.42773	6.48858	4.48948	0.000324119	0.00712688	0.0285122
RIOK1	1.4268	8.97348	4.21345	0.000586265	0.0114567	-0.560082
SLC45A4	1.42612	7.19126	4.08633	0.000771386	0.0138994	-0.831835
CAPN5	1.42406	6.84996	5.15548	7.96459e-05	0.00238096	1.42911
HIST1H4I	1.42256	5.73255	3.29747	0.00426054	0.0498486	-2.50829
MSX2	1.41614	6.61062	4.85888	0.000148015	0.0038869	0.809743
CCPG1 /// DYX1C1-CCPG1	1.41509	5.34376	3.64492	0.00200811	0.0285297	-1.77435
MED19	1.40678	9.43658	4.30707	0.000479247	0.00982408	-0.360153
MTFR1L	1.40545	8.06808	6.34806	7.3358e-06	0.00036568	3.81904
DLX2	1.40541	6.02895	5.29586	5.96008e-05	0.00188258	1.71924
OXCT1	1.40448	7.26019	5.36583	5.16249e-05	0.00167329	1.86308
SLC1A5	1.40374	10.7796	4.826	0.000158629	0.00411717	0.740614
C5orf22	1.40362	7.9802	4.49761	0.000318541	0.00701663	0.0457824
HPS5	1.39874	7.58763	4.04532	0.000842923	0.0148539	-0.919541
RNF103	1.39869	9.04354	3.59327	0.0022462	0.0308608	-1.88412
SMAD6	1.39745	5.48849	4.38337	0.000406806	0.00861152	-0.197405
ABTB1	1.39566	6.00044	3.72812	0.00167644	0.0248914	-1.59719
CDK14	1.39059	4.6542	5.22631	6.87879e-05	0.0021162	1.57575
ABCA3	1.38914	6.53528	3.63386	0.00205691	0.0290015	-1.79788
GNPDA2	1.38879	6.67273	4.36734	0.000421041	0.00883834	-0.231574
LOC100506558 /// MATN2	1.38659	5.89387	3.80265	0.00142614	0.0220892	-1.43821
DGAT1	1.38657	7.12611	3.68913	0.00182445	0.0265205	-1.68026
TNIK	1.38317	4.10808	3.95997	0.00101399	0.0170318	-1.10207
FDXACB1	1.37827	6.04143	5.42928	4.53422e-05	0.00150559	1.99303
HS3ST3B1	1.37607	4.92612	3.2962	0.00427222	0.0499198	-2.51094
BIRC2	1.37574	9.54466	5.07063	9.50029e-05	0.00275399	1.25278
TMX4	1.37214	8.12072	5.27002	6.28571e-05	0.00196995	1.66599
BID	1.3686	7.32612	4.96976	0.000117279	0.00322998	1.04223
LDLRAD3	1.36817	6.70749	3.8007	0.00143219	0.0221317	-1.44238
HMG20B	1.36757	9.9858	4.02957	0.000872157	0.0151443	-0.95324
MRAS	1.3669	5.49665	4.19076	0.000615659	0.011871	-0.608569
SPG11	1.36479	7.6427	3.63045	0.00207216	0.0291156	-1.80512
RBBP9	1.35826	7.72043	5.24162	6.6648e-05	0.0020619	1.60738
ANO8	1.35719	6.38628	3.6375	0.0020407	0.0288499	-1.79013
CD44	1.35619	9.00212	5.71098	2.56396e-05	0.000979227	2.56429
ZNF235	1.35386	5.794	3.55146	0.00245939	0.0329915	-1.97285
FBLN2	1.35151	5.94232	3.59101	0.00225723	0.0309171	-1.88892
MAGED1	1.34769	10.6299	6.50412	5.444e-06	0.000291639	4.11807
TBC1D20	1.34481	8.33398	3.76099	0.00156107	0.0234733	-1.52712
FAM161A	1.34317	6.82502	4.37311	0.000415861	0.00874789	-0.219277
HLA-C	1.33802	9.08369	4.10847	0.000735352	0.013484	-0.784499
ENPP1	1.33688	4.36108	3.52378	0.00261144	0.034514	-2.0315
GNG7	1.33656	6.64461	3.8507	0.00128498	0.0204225	-1.33561
PGM3	1.33606	5.94163	3.84995	0.0012871	0.0204399	-1.33723
FLNB	1.33315	8.82948	3.56506	0.0023879	0.0322383	-1.944
ENC1	1.32854	7.86494	3.54134	0.00251391	0.0336008	-1.9943
TPPP	1.32639	4.92942	4.19981	0.000603756	0.0117187	-0.589221
ZNF490	1.32625	5.8113	4.14041	0.000686331	0.0129462	-0.716208
KANK2	1.32414	6.50536	3.7957	0.00144783	0.022339	-1.45306
WIPI1	1.32397	7.53381	5.16622	7.78929e-05	0.002339	1.45137
SNX15	1.32271	8.98254	4.21659	0.000582312	0.0113905	-0.553376
FOXO3	1.32261	9.59948	5.66126	2.8333e-05	0.00104822	2.46417
BST2	1.32079	5.76294	3.70071	0.00177917	0.0260319	-1.6556
BCORL1	1.31832	6.9082	4.43482	0.000364336	0.0079024	-0.0878154
ERCC1	1.31801	9.01522	4.11048	0.000732157	0.0134815	-0.780191
HMGN4	1.31522	11.1347	6.16746	1.04021e-05	0.000477095	3.46883
NMT2	1.31478	7.6196	3.86532	0.00124489	0.019959	-1.30438
PPAPDC1B	1.31355	6.35484	5.45709	4.28424e-05	0.00143443	2.04984
HABP4	1.31269	7.75088	4.91915	0.000130404	0.00352109	0.936245
C19orf66	1.31136	7.50815	3.81674	0.00138322	0.0215741	-1.40814
USP11	1.31081	9.67356	3.36223	0.00370456	0.0449673	-2.37242
SLC9A6	1.30955	7.1673	3.5668	0.00237892	0.0321602	-1.94031
MTCH2	1.3063	9.43185	5.78574	2.20767e-05	0.000874753	2.71427
ADI1	1.30485	11.6008	5.67837	2.73746e-05	0.00102217	2.49866
AGA	1.30353	7.87205	5.59031	3.26922e-05	0.00115422	2.32074
IFI30 /// PIK3R2	1.30111	10.3425	4.04593	0.000841827	0.0148539	-0.918254
PAQR5	1.30056	4.02844	3.41445	0.00330908	0.0412895	-2.26253
TOMM20	1.29724	9.44333	5.77147	2.27151e-05	0.000896509	2.68569
TMOD2	1.29375	3.35141	4.0882	0.000768281	0.0138797	-0.827845
TRIM44	1.29337	8.38434	3.73838	0.00163954	0.02447	-1.57532
SWSAP1	1.29303	6.60783	4.82149	0.000160145	0.0041458	0.731121
MMP14	1.29041	6.00473	4.61207	0.000249556	0.00581415	0.28877
VPS16	1.2868	9.82851	3.3961	0.00344301	0.0425903	-2.30117
TRAPPC9	1.28663	7.00231	4.49785	0.000318378	0.00701663	0.0462928
C12orf29	1.28018	8.8131	3.50039	0.00274723	0.0359538	-2.08102
DENND5A	1.27795	7.7096	3.54613	0.00248794	0.0333202	-1.98414
FAM134A	1.27714	9.05649	4.92573	0.000128616	0.00350103	0.950039
RETSAT	1.27473	8.99572	4.56753	0.000274384	0.00624247	0.19431
NEDD4L	1.27194	7.80813	4.93404	0.000126394	0.0034546	0.967445
ARL2-SNX15 /// SNX15	1.26219	8.98081	3.82895	0.00134706	0.0211746	-1.38207
SLC25A20	1.26065	7.4341	4.71825	0.000199191	0.00486807	0.513444
MANBA	1.26052	6.46614	3.58943	0.002265	0.0309534	-1.89228
DDRGK1	1.25918	9.65983	4.13355	0.00069657	0.0129884	-0.730869
TMEM38A	1.25643	6.18869	4.4764	0.000333315	0.00730853	0.000680324
JARID2	1.25421	6.99829	5.51464	3.8109e-05	0.00131768	2.16712
GPR137C	1.25222	3.64342	4.02367	0.000883363	0.0152718	-0.965858
PLD1	1.25167	5.74618	4.84675	0.000151844	0.00396671	0.784246
ADPRM	1.25118	8.06901	4.2475	0.000544787	0.0108574	-0.487328
SNRPN /// SNURF	1.25075	8.61696	4.138	0.000689905	0.0129528	-0.72135
TMEM132A	1.24988	6.85904	3.8282	0.00134927	0.0211927	-1.38368
MIR6732 /// ZC3H12A	1.24809	6.61236	3.6161	0.00213768	0.0297778	-1.83563
GXYLT2	1.24698	6.85888	3.31601	0.00409346	0.0483727	-2.46945
HLCS	1.24685	6.53075	3.92747	0.00108799	0.0179594	-1.17157
RHCE /// RHD	1.24533	5.50984	3.7051	0.00176233	0.0258879	-1.64626
SIPA1L2	1.24127	6.8146	3.57828	0.00232045	0.0315419	-1.91596
DEPDC7	1.23798	4.73157	4.23989	0.000553801	0.010967	-0.503602
DYNC1LI1	1.23326	8.59833	4.63469	0.000237833	0.00558157	0.336708
NGF	1.23298	4.57995	3.68133	0.0018556	0.0268181	-1.69688
CTU2 /// PRKAR2A	1.23158	10.1108	3.4181	0.00328304	0.0410411	-2.25483
MPV17	1.22972	11.2467	5.12647	8.45876e-05	0.00251002	1.3689
PHF20	1.22908	8.33209	5.5544	3.51565e-05	0.00123256	2.24792
AQP11	1.22831	6.46358	4.25363	0.000537643	0.0107437	-0.474237
PAPLN	1.22792	4.93749	3.3632	0.00369681	0.0449004	-2.37039
37316	1.22496	6.25117	5.75417	2.35145e-05	0.000918144	2.65102
ASAP1	1.22427	8.5956	3.46208	0.00298492	0.0383125	-2.16202
GNG12	1.22376	8.55768	4.13292	0.000697526	0.0129884	-0.732227
POMT2	1.22168	7.47128	3.46699	0.00295333	0.0380317	-2.15164
DHPS	1.22096	9.51971	3.74111	0.00162988	0.0243621	-1.56952
LTBP1	1.21854	5.02699	4.24252	0.000550671	0.0109313	-0.497982
TAPBP	1.21759	7.10267	4.14359	0.000681636	0.012894	-0.70941
CRLS1	1.21697	8.24736	4.56868	0.000273713	0.00624133	0.196749
PTP4A2	1.21694	10.6593	4.10881	0.000734806	0.013484	-0.783765
ATRN	1.2125	6.92686	4.68184	0.000215175	0.00514013	0.436487
VPS11	1.20996	8.22978	4.89354	0.000137609	0.00367122	0.882535
NFIX	1.20915	5.80801	4.02187	0.0008868	0.0153049	-0.969695
DAP	1.20358	9.24258	3.71179	0.00173693	0.0255816	-1.63201
CMC4 /// MTCP1	1.20123	9.49527	4.13243	0.000698265	0.0129884	-0.733276
ANAPC16	1.20064	9.03144	4.92225	0.000129559	0.00351305	0.942741
KDM1B	1.19902	7.21695	3.88553	0.00119152	0.0192881	-1.26121
RPL32	1.19622	9.51827	3.45288	0.00304498	0.03874	-2.18145
JAK1	1.19597	9.08284	3.9595	0.00101503	0.0170341	-1.10308
PIM3	1.19116	10.5669	4.47598	0.000333612	0.00730853	-0.000204835
UACA	1.18706	6.32819	4.63772	0.00023631	0.00557186	0.34311
FBXL5	1.18701	9.42239	4.22522	0.000571574	0.0112572	-0.534924
SIK1	1.18645	10.3908	3.74775	0.00160655	0.0240671	-1.55535
PATZ1	1.18616	8.21939	4.75945	0.000182558	0.00455013	0.600416
TRPC4AP	1.18295	9.1074	3.39457	0.00345442	0.0426789	-2.30439
ST13	1.18182	9.55186	3.5588	0.00242052	0.0325956	-1.95727
ST3GAL2	1.18084	6.49979	4.15173	0.00066976	0.0127292	-0.692005
CTSC	1.17713	8.17758	4.43343	0.000365419	0.00791045	-0.0907673
RHOQ	1.17444	7.67803	4.42134	0.000375007	0.00806586	-0.116516
COL6A1	1.17088	6.683	4.4076	0.000386211	0.00826261	-0.145777
ADCY9	1.16804	6.29727	3.73048	0.00166788	0.0247945	-1.59216
38961	1.16406	6.28316	4.52749	0.000298844	0.00668538	0.109301
COMMD3	1.16294	7.34583	3.70249	0.00177235	0.0259772	-1.65182
TMEM150A	1.1618	8.36643	4.25812	0.000532476	0.0106756	-0.464659
SERGEF	1.16121	6.89368	4.00744	0.000914951	0.0156917	-1.00057
FKBP5	1.15576	6.62702	4.81086	0.000163774	0.00420724	0.708752
BCKDHB	1.15516	7.41814	4.08819	0.000768295	0.0138797	-0.827863
TOM1	1.1531	6.71928	3.81624	0.00138472	0.0215808	-1.40921
MAP1LC3B	1.15268	10.6531	5.35544	5.27363e-05	0.00169507	1.84175
TPMT	1.15106	8.28527	4.09826	0.000751763	0.0136795	-0.806341
TMEM230	1.14922	12.3234	4.34326	0.000443382	0.00921106	-0.282925
PRKAR2A	1.14752	7.348	3.62442	0.00209946	0.0294321	-1.81795
HIST1H2BK	1.14736	8.59793	3.78655	0.00147685	0.0225786	-1.47258
SORCS2	1.14626	5.27309	4.1649	0.000650981	0.0124311	-0.663838
MLLT10 /// PICALM	1.14531	8.90976	4.27486	0.00051363	0.0103887	-0.42891
STX11	1.14429	5.27587	4.3768	0.000412584	0.00869717	-0.211418
ZNF667-AS1	1.14382	6.37109	3.80406	0.00142179	0.0220641	-1.43521
HHAT	1.14359	5.87079	3.49103	0.00280352	0.0365476	-2.10083
EIF2S1	1.14337	10.0285	3.59113	0.00225664	0.0309171	-1.88866
LOC100128551 /// ZDHHC14	1.14272	7.47333	4.04567	0.000842294	0.0148539	-0.918803
SUN2	1.14272	6.10402	3.61188	0.00215734	0.0298859	-1.84459
SH3D19	1.14255	7.42529	3.76598	0.00154425	0.0232377	-1.51647
NAA38	1.14221	12.1525	3.38244	0.00354623	0.0434922	-2.32993
PRMT2	1.14155	7.34429	4.69386	0.000209759	0.00506178	0.461903
DYM	1.14087	6.84875	3.94754	0.00104168	0.0173519	-1.12866
FAM118B	1.13654	9.04831	3.72203	0.00169875	0.0251854	-1.61018
BTG3	1.13621	10.1824	4.67429	0.000218651	0.00521672	0.420513
UNC5B	1.1349	6.2005	3.60883	0.00217166	0.0300044	-1.85107
SH3BP2	1.13423	5.09485	3.86624	0.00124242	0.0199352	-1.30242
PIGZ	1.13382	6.14591	3.78463	0.001483	0.0226211	-1.47667
PDCD6IP	1.13293	8.69876	4.21933	0.000578878	0.0113455	-0.547514
XAGE1B /// XAGE1E	1.12828	13.0167	4.91038	0.000132827	0.00356732	0.917861
PPP1R18	1.12787	8.45202	4.53784	0.000292315	0.00656124	0.131289
BMPR2	1.12669	7.42618	3.74491	0.00161648	0.0241797	-1.5614
ZNF555	1.12378	6.50506	4.56558	0.000275525	0.00625426	0.190178
MAGED2	1.12353	6.89008	4.74518	0.000188151	0.00466638	0.570312
CBY1	1.12222	8.83949	3.70299	0.00177041	0.0259772	-1.65075
RGS10	1.12199	9.82052	4.20291	0.000599737	0.0116632	-0.582602
DNASE2	1.12102	8.7972	3.81525	0.0013877	0.0216105	-1.41133
OTUD1	1.12071	8.09555	3.7709	0.00152783	0.0230625	-1.50597
ARL14EP	1.11919	7.9937	3.29632	0.00427115	0.0499198	-2.5107
CRTAP	1.11031	7.66773	3.953	0.00102943	0.0172048	-1.11698
ZNF627	1.10892	8.00928	3.5007	0.00274534	0.0359526	-2.08035
MAP1A	1.10602	5.82523	3.73653	0.00164616	0.0245506	-1.57928
ATF3	1.10545	5.68227	3.50178	0.00273893	0.0358954	-2.07807
CTSB	1.10457	10.0353	4.92216	0.000129582	0.00351305	0.942564
MAGI1	1.1042	5.67159	4.2766	0.000511713	0.0103627	-0.425201
JUN	1.10335	9.08263	3.77628	0.00151013	0.0228613	-1.4945
FTL	1.10038	13.0624	5.47362	4.14237e-05	0.00139865	2.08357
PPM1E	1.09627	4.5935	3.45125	0.00305572	0.038843	-2.18489
MKRN2	1.09562	7.82128	4.02843	0.000874312	0.0151676	-0.955679
XBP1	1.09483	10.2277	4.02953	0.000872218	0.0151443	-0.95331
RPS3A /// SNORD73A	1.09406	10.7769	3.82311	0.00136424	0.0213778	-1.39455
PLEKHB1	1.08947	6.8706	3.61356	0.00214948	0.0298603	-1.84102
C4orf32	1.08878	7.38771	3.50174	0.00273919	0.0358954	-2.07816
CHSY1	1.08877	6.42033	3.34364	0.00385641	0.0463346	-2.41149
ESYT3	1.08314	4.8764	3.6254	0.00209499	0.0293898	-1.81586
ATP8B2	1.08264	6.39135	3.93601	0.00106803	0.0176881	-1.15331
NEK9	1.08262	8.52238	4.56393	0.000276497	0.00626218	0.186671
ARVCF	1.08101	6.23883	3.32151	0.00404515	0.0479302	-2.45791
SSBP2	1.07985	5.56648	3.72151	0.00170068	0.0251953	-1.61129
TLR5	1.0758	4.86034	3.6122	0.00215583	0.0298859	-1.84391
BLVRA	1.07522	9.71667	3.58997	0.00226235	0.0309383	-1.89114
DNAJC1	1.07447	8.94009	4.12637	0.00070745	0.0131221	-0.746213
FAM129A	1.07441	5.82966	3.97785	0.00097549	0.0165097	-1.06385
FBXW8	1.07288	6.65261	4.48721	0.000325697	0.00715074	0.023679
MAMLD1	1.07218	5.1889	3.49412	0.00278477	0.0363504	-2.09428
TMEM69	1.0704	8.73335	3.49596	0.0027737	0.0362295	-2.09039
C6orf89	1.07006	7.98595	3.90529	0.00114155	0.0186596	-1.21897
TPM1	1.06821	7.38698	4.16998	0.000643891	0.0123427	-0.652992
LOC100996696 /// PABPC4	1.06425	10.6357	4.86436	0.000146319	0.00385242	0.821254
ZNF322	1.06095	6.95267	4.24145	0.000551938	0.0109456	-0.500262
TK2	1.05954	5.9943	3.32136	0.00404647	0.0479302	-2.45823
IRAK2	1.05541	6.48754	3.7848	0.00148246	0.0226211	-1.47632
USP47	1.05443	7.07459	3.60724	0.00217915	0.0300873	-1.85445
NKX3-1	1.05431	4.7378	3.91906	0.00110799	0.0182297	-1.18954
CERS2	1.05369	10.9902	4.28386	0.000503779	0.010233	-0.409696
S100A16	1.0535	7.47634	3.68165	0.00185431	0.0268181	-1.69619
MRPS27	1.05312	8.09411	3.41845	0.00328052	0.041035	-2.25408
DDIT4	1.05271	10.7832	3.53709	0.0025372	0.0337772	-2.00331
BTN2A2	1.05048	4.8157	3.3884	0.00350082	0.0430588	-2.31738
RHBDD1	1.04782	6.984	4.08853	0.000767728	0.0138797	-0.827133
USP14	1.04295	8.55145	4.7156	0.000200312	0.00488951	0.50785
UNC13B	1.03942	6.70131	3.97784	0.000975511	0.0165097	-1.06387
PTRHD1	1.03934	10.8105	4.13839	0.000689323	0.0129528	-0.720515
LAMP2	1.0391	6.57204	3.33007	0.00397108	0.0472601	-2.43996
ADCK3	1.03561	6.56833	3.56962	0.00236443	0.0320506	-1.93433
RABEP1	1.03096	8.14329	4.17589	0.000635732	0.0121995	-0.640359
SRR	1.02976	7.82935	4.73237	0.000193323	0.00473827	0.543264
YPEL2	1.02339	5.27041	3.71579	0.00172193	0.0254165	-1.62349
LANCL1	1.02312	8.31787	3.78539	0.00148057	0.0226184	-1.47506
POLE3	1.02308	8.68859	3.45962	0.00300082	0.0383971	-2.16721
APOLD1	1.02216	5.08864	3.5373	0.00253602	0.0337772	-2.00285
SLCO3A1	1.02138	5.29737	4.44248	0.000358401	0.00779212	-0.0714874
CPT1A	1.02103	8.25881	3.61331	0.00215066	0.0298603	-1.84156
GPX4	1.02032	12.9321	4.2104	0.000590138	0.0115212	-0.56661
BAG6	1.01764	10.1359	3.39125	0.00347934	0.0428812	-2.31139
PSEN1	1.01349	8.4407	4.1895	0.000617331	0.0118903	-0.611256
PEAK1	1.01234	8.53585	3.63282	0.00206152	0.029042	-1.80008
ILK	1.01081	9.70218	3.70004	0.00178179	0.0260491	-1.65704
RTF1	1.01052	8.7846	3.98948	0.000951228	0.0162218	-1.03898
NOV	1.01018	6.41685	3.51969	0.00263469	0.0347112	-2.04016
PIGH	1.00865	6.16866	3.56058	0.00241121	0.0325093	-1.9535
PGPEP1	1.00561	5.40115	3.86386	0.00124884	0.0199745	-1.3075
GLRX	1.00452	6.93646	3.77701	0.00150772	0.0228613	-1.49293
PTGR1	1.00384	10.2357	4.69885	0.00020755	0.00502347	0.472454
KLC1	-1.0007	7.42675	-3.97961	0.000971759	0.0164981	-1.06007
DERL1	-1.00454	9.54046	-4.43441	0.000364653	0.0079024	-0.0886826
IRX2	-1.00767	5.53416	-3.85343	0.00127742	0.0203667	-1.32979
SH2D4A	-1.01035	7.2329	-3.63146	0.00206762	0.0291045	-1.80298
CHMP1A	-1.01408	9.58677	-3.48276	0.0028542	0.0370742	-2.11832
MIR6789 /// PLEKHJ1	-1.0145	9.23666	-3.45322	0.00304269	0.0387355	-2.18072
UBE2C	-1.0151	11.8754	-4.78036	0.000174668	0.00440263	0.644493
TDP1	-1.01556	8.2622	-3.8473	0.00129451	0.0205252	-1.34288
FOPNL	-1.01591	8.32952	-3.44502	0.00309722	0.0392061	-2.19804
INF2	-1.0201	7.07707	-3.46998	0.0029343	0.0378729	-2.14533
SRP68	-1.02138	10.5982	-4.6824	0.00021492	0.00514013	0.437672
TMEM170A	-1.02462	7.42576	-3.63927	0.00203288	0.0287798	-1.78637
SLC35B4	-1.02651	7.28682	-3.51964	0.002635	0.0347112	-2.04028
EIF4E3	-1.02732	4.10675	-3.66935	0.00190446	0.0273493	-1.72238
SPATS2L	-1.03204	8.45642	-3.49267	0.00279358	0.0364417	-2.09736
MAGI2	-1.03483	4.12986	-3.52996	0.00257668	0.0341669	-2.0184
DCAF12	-1.03684	8.33822	-4.28448	0.000503106	0.010233	-0.408369
MYL6B	-1.03696	9.40354	-3.77633	0.00150996	0.0228613	-1.4944
MPZL3	-1.03699	4.36379	-4.05564	0.000824316	0.0146029	-0.897471
TOR1A	-1.03777	7.3664	-4.55514	0.000281726	0.00635195	0.168019
HEATR2	-1.04125	9.50859	-4.0795	0.000782871	0.014017	-0.846455
RIPK4	-1.04189	7.56228	-3.31746	0.00408068	0.04825	-2.46641
HK2	-1.04604	8.31082	-3.7181	0.00171332	0.0253079	-1.61856
EDEM1	-1.05544	6.25225	-3.58579	0.00228294	0.0311139	-1.9
C9orf9	-1.05703	6.59463	-3.86872	0.00123574	0.019878	-1.29711
DENND1B	-1.05993	4.04459	-3.30079	0.00423011	0.0495792	-2.50133
CSPG5	-1.06117	6.18673	-4.10881	0.000734808	0.013484	-0.783768
ITGA5	-1.06164	6.85914	-3.6904	0.00181942	0.0264858	-1.67755
AAED1	-1.06349	9.10239	-3.90037	0.00115379	0.0187984	-1.22948
TMEM107	-1.06734	7.22825	-4.08774	0.000769039	0.0138807	-0.82882
DCUN1D1	-1.0686	8.23281	-3.86489	0.00124606	0.0199618	-1.30531
SNORD17	-1.07166	6.01953	-3.46355	0.00297544	0.0382429	-2.15892
SHCBP1	-1.0764	7.81095	-3.33914	0.00389406	0.0467031	-2.42093
NMNAT2	-1.07825	5.27006	-4.61935	0.000245723	0.00574659	0.304192
EPN3	-1.08077	5.25258	-3.67174	0.00189463	0.0272841	-1.7173
LTBR	-1.08294	6.57947	-3.5566	0.00243209	0.0326812	-1.96194
SHMT2	-1.08299	10.8874	-3.43611	0.00315754	0.0397941	-2.21685
DGKD	-1.08629	9.33417	-3.33371	0.00394003	0.0470578	-2.43233
ZBTB42	-1.0878	5.11468	-3.37556	0.00359938	0.0439295	-2.3444
ITPK1	-1.08822	6.39842	-3.8957	0.00116553	0.0189743	-1.23946
FDFT1	-1.08838	10.4927	-4.80939	0.000164284	0.00421493	0.705654
PDGFA	-1.09095	5.74582	-4.04908	0.000836108	0.0147767	-0.911515
EREG	-1.09158	4.82926	-4.015	0.0009001	0.0155078	-0.984404
ZNF518B	-1.09193	5.46267	-3.77062	0.00152879	0.0230625	-1.50658
MRPL11	-1.09223	8.97084	-3.48441	0.00284401	0.0370274	-2.11483
DIP2B	-1.0925	7.14555	-3.96457	0.00100394	0.0169054	-1.09223
TFPI	-1.09453	8.74662	-5.49022	4.00476e-05	0.00136963	2.11741
LGMN	-1.09771	9.85883	-3.35558	0.00375817	0.0454764	-2.3864
BOLA2 /// BOLA2B /// SMG1P2	-1.09838	6.50372	-3.59873	0.00221977	0.030564	-1.87253
KIAA0020	-1.09888	8.66565	-3.77051	0.00152916	0.0230625	-1.50682
PTPRH	-1.09969	5.49385	-4.0082	0.000913429	0.0156837	-0.998928
GRHL1	-1.10166	6.33376	-3.40099	0.00340681	0.0422205	-2.29088
FKBP10	-1.10268	8.81072	-4.30069	0.000485868	0.00993951	-0.37377
PUS7L	-1.10285	6.06272	-3.73588	0.00164846	0.0245668	-1.58066
AMOTL1	-1.10428	6.02696	-3.5923	0.00225093	0.0308872	-1.88618
C17orf89	-1.10567	10.0668	-3.78903	0.00146893	0.0225434	-1.4673
RBM28	-1.10863	8.88863	-4.1395	0.000687685	0.0129528	-0.718159
ERRFI1	-1.11333	11.2484	-4.34623	0.000440563	0.00916197	-0.276591
WBSCR16	-1.11453	5.75461	-3.39502	0.00345111	0.0426642	-2.30346
ARPC1A	-1.11641	11.7963	-5.01781	0.000106068	0.0029969	1.14264
ALKBH8	-1.12003	5.96831	-3.58793	0.00227239	0.0310123	-1.89547
RASAL2	-1.12277	5.32951	-3.51529	0.00265994	0.0349709	-2.04948
AIF1L	-1.12458	6.33942	-4.32983	0.000456367	0.00942235	-0.311588
NRP2	-1.12593	4.80716	-4.65123	0.000229622	0.00543331	0.371716
LCK	-1.12869	4.82258	-3.46042	0.00299563	0.0383552	-2.16552
COQ3	-1.12929	8.73116	-4.08986	0.000765523	0.0138671	-0.824287
GDF11	-1.13127	6.91889	-4.68344	0.000214446	0.00514013	0.439871
SELL	-1.13411	4.38588	-3.65297	0.00197337	0.0281756	-1.75724
EARS2	-1.13898	7.31578	-3.5292	0.00258094	0.0341783	-2.02002
GPR56	-1.13917	6.83538	-4.06078	0.000815211	0.0144671	-0.886489
TMEM194B	-1.13922	6.3275	-4.4262	0.000371119	0.00800796	-0.106156
UBE2T	-1.14097	11.4141	-3.91075	0.00112813	0.0185003	-1.2073
TLE3	-1.14119	7.22172	-3.35267	0.00378193	0.0456582	-2.39252
MRPS7	-1.14422	10.6364	-3.46769	0.00294888	0.0379987	-2.15017
CCDC88C	-1.1443	6.26291	-4.41297	0.000381794	0.00818555	-0.134345
DCTN2	-1.14805	7.4686	-3.86251	0.00125251	0.0200172	-1.31039
TFDP1	-1.15065	8.81111	-4.59236	0.000260245	0.0059681	0.246996
DUS4L	-1.15143	6.70608	-3.54537	0.00249206	0.0333531	-1.98576
ARHGAP8 /// PRR5-ARHGAP8	-1.15269	6.83418	-3.64559	0.00200523	0.0285088	-1.77294
TMEM70	-1.15383	8.02849	-4.25928	0.00053115	0.0106703	-0.462185
TOM1L1	-1.1555	7.25314	-4.10274	0.000744517	0.0135969	-0.796757
TMEM117	-1.15683	4.76259	-3.44099	0.00312437	0.0394751	-2.20655
TTC26	-1.15736	6.97741	-5.06274	9.65774e-05	0.00277957	1.23634
TTYH1	-1.15989	5.81427	-3.85217	0.00128092	0.020374	-1.33249
VWA1	-1.16428	6.4124	-3.46981	0.00293534	0.0378729	-2.14568
NUP85	-1.16514	9.0868	-4.04481	0.000843871	0.0148576	-0.920652
TMEM194A	-1.16642	6.89035	-3.53454	0.00255126	0.0339194	-2.00871
PPP1R35	-1.16671	10.1483	-3.35117	0.00379422	0.0457241	-2.39568
SLC38A10	-1.16824	7.84787	-3.54894	0.00247282	0.0331397	-1.97818
TXNRD2	-1.17077	6.73757	-3.47712	0.00288927	0.0374434	-2.13024
BLOC1S1-RDH5 /// CPT1A /// RDH5	-1.17412	6.46256	-3.93472	0.00107102	0.0177084	-1.15606
EPHA3	-1.17547	4.01041	-4.55246	0.000283341	0.00638122	0.162325
SMARCC2	-1.17643	7.44679	-4.68585	0.000213351	0.00512496	0.444976
LHX6	-1.17657	5.6081	-4.13411	0.000695732	0.0129884	-0.729677
VEGFA	-1.17991	7.38395	-5.3274	5.58593e-05	0.00177276	1.78414
PPT1	-1.18021	10.2765	-3.66471	0.00192374	0.0275453	-1.73226
MAP6D1	-1.18162	6.52175	-3.64117	0.00202451	0.0287018	-1.78232
ACAD9	-1.18298	7.96147	-3.56748	0.00237541	0.0321344	-1.93887
ADCK2	-1.18324	7.34919	-3.30833	0.00416184	0.0490365	-2.48553
C1orf131	-1.18329	7.80114	-4.63655	0.000236897	0.0055789	0.340638
CCDC71L	-1.18458	5.65942	-4.30341	0.000483037	0.00989166	-0.36797
NGEF	-1.18791	5.53841	-3.75829	0.00157024	0.0235758	-1.53288
LPCAT1	-1.18942	9.80145	-5.67005	2.78367e-05	0.00103459	2.48188
GSE1	-1.19029	8.83684	-3.95437	0.00102637	0.0171823	-1.11404
RNASEL	-1.19137	3.48786	-3.30697	0.00417413	0.0490832	-2.48839
MCM6	-1.19215	8.59195	-3.9905	0.000949131	0.0161997	-1.0368
NNT	-1.19258	3.0456	-4.85565	0.000149026	0.00390833	0.802951
DTX3L	-1.2021	6.57884	-3.61157	0.00215882	0.0298859	-1.84526
FAIM3	-1.20431	5.18288	-4.06434	0.000808959	0.0143888	-0.878876
LYPD5	-1.20458	4.72809	-3.415	0.00330508	0.0412652	-2.26135
FUT3	-1.20521	5.27829	-4.29496	0.000491889	0.0100422	-0.385994
CCDC88B	-1.20593	5.60243	-3.81983	0.00137397	0.0214798	-1.40154
RBM47	-1.20613	7.10118	-4.60335	0.00025423	0.00589748	0.270288
TTC39B	-1.20628	4.43853	-3.82466	0.00135965	0.0213391	-1.39123
CA11	-1.21017	7.24498	-3.68072	0.00185804	0.026834	-1.69817
ISY1-RAB43 /// RAB43	-1.21075	6.91027	-4.11891	0.000718957	0.0132994	-0.762184
CAV1	-1.21135	12.0741	-5.84363	1.96715e-05	0.000790361	2.82992
YY1	-1.21186	8.62405	-5.09081	9.1095e-05	0.00265218	1.29478
LSM6	-1.21323	9.93977	-4.23963	0.000554109	0.010967	-0.504154
TXNDC15	-1.2139	7.44247	-5.03053	0.000103289	0.0029349	1.16917
MAPK8IP2	-1.21512	7.11919	-3.44115	0.0031233	0.0394751	-2.20622
MFSD11	-1.21962	7.57456	-4.35048	0.000436562	0.00908817	-0.26753
TMEM144	-1.22102	5.334	-3.46266	0.00298114	0.0382916	-2.16078
ZNF689	-1.22207	6.53106	-4.13287	0.0006976	0.0129884	-0.732332
APRT	-1.22249	11.7748	-4.62484	0.000242867	0.00568643	0.315837
CCDC85C	-1.22249	6.31172	-3.85924	0.00126142	0.0201276	-1.31738
ERCC8	-1.22272	7.44657	-4.11409	0.000726476	0.0134014	-0.772481
UBE2V1 /// UBE2V2	-1.22348	10.0787	-5.41181	4.699e-05	0.00155005	1.95728
PPP1R1C	-1.22438	4.16136	-3.83068	0.00134202	0.0211449	-1.37837
RFC2	-1.2247	9.8479	-3.43013	0.00319865	0.0402365	-2.22946
IFI44L	-1.22725	4.07294	-4.35546	0.00043192	0.00900087	-0.256913
ZNF32	-1.22789	7.72451	-3.36986	0.00364399	0.0443662	-2.35639
B4GALNT1	-1.22827	5.64745	-5.02324	0.000104871	0.00297144	1.15398
LARP4	-1.22839	8.19074	-3.61668	0.00213498	0.0297638	-1.83439
CENPBD1	-1.22858	7.33555	-3.88842	0.00118408	0.0192186	-1.25503
HRSP12	-1.23021	9.9226	-5.65674	2.8592e-05	0.00105568	2.45505
MTHFS /// ST20-MTHFS	-1.23105	9.07562	-4.86965	0.000144697	0.00382476	0.832381
ACACA	-1.23108	7.68234	-4.04095	0.000850944	0.0149559	-0.928903
TOR3A	-1.23493	8.03722	-3.48351	0.00284953	0.0370544	-2.11672
DEDD	-1.23513	7.40474	-4.0139	0.000902231	0.0155312	-0.986741
ZNF93	-1.24224	6.15357	-3.55812	0.0024241	0.0325956	-1.95872
TMEM102	-1.2512	7.02071	-3.4406	0.00312698	0.0394832	-2.20737
LIMK1	-1.25278	6.46995	-3.94845	0.00103962	0.0173412	-1.12671
EFCAB11	-1.25525	7.34782	-4.1935	0.000612039	0.0118239	-0.602724
TMEM5	-1.25578	9.00533	-3.94464	0.00104824	0.0174322	-1.13485
ATP8B3	-1.2587	6.00513	-4.15431	0.00066604	0.0127026	-0.68649
GRTP1	-1.26059	5.42674	-4.33071	0.000455506	0.00941426	-0.309714
FAM136A /// LOC100287852	-1.26137	9.51642	-3.43105	0.00319228	0.0402068	-2.22752
DAPP1	-1.26451	3.88789	-3.79509	0.00144974	0.022351	-1.45436
LSR	-1.26729	9.51315	-5.20303	7.21776e-05	0.00220361	1.52762
PLAUR	-1.26759	7.91027	-4.97465	0.000116084	0.0032065	1.05246
PSRC1	-1.27366	8.85974	-3.34968	0.00380643	0.0458437	-2.3988
OLFM1	-1.27443	7.16448	-5.11576	8.64903e-05	0.00254766	1.34665
NEBL	-1.27611	4.70778	-5.1247	8.48986e-05	0.00251553	1.36523
PCDHA2 /// PCDHA3	-1.27662	4.29776	-3.65209	0.00197712	0.0282091	-1.7591
F11R	-1.27712	7.48923	-3.78697	0.00147548	0.0225786	-1.47168
DHX32	-1.27744	8.59497	-3.61765	0.00213051	0.0297428	-1.83233
LIPG	-1.27767	4.97307	-4.13282	0.000697672	0.0129884	-0.732435
SPRYD7	-1.27771	7.44298	-3.99987	0.000930051	0.0159146	-1.01674
COX17	-1.27889	11.9676	-4.36203	0.000425866	0.0089117	-0.242894
ZFAND1	-1.28048	8.36932	-4.25352	0.000537772	0.0107437	-0.474475
ETS1	-1.28124	7.18001	-3.32159	0.00404448	0.0479302	-2.45775
DUSP23	-1.28241	11.2234	-3.63119	0.00206885	0.0291045	-1.80356
TTC5	-1.28307	7.30647	-4.13514	0.00069418	0.0129884	-0.727466
DPP4	-1.28687	4.01185	-3.42022	0.00326798	0.0409291	-2.25035
CRIP1	-1.28909	10.0578	-3.35535	0.00376008	0.0454764	-2.38689
ZBTB2	-1.29202	7.27874	-4.21868	0.000579699	0.0113505	-0.548918
ZNF300	-1.29394	5.84083	-4.01334	0.000903338	0.0155369	-0.987952
C3orf62 /// MIR4271	-1.29394	4.12015	-3.80361	0.00142318	0.0220641	-1.43617
GEMIN8	-1.29592	6.08249	-4.03761	0.000857115	0.0149857	-0.936045
MR1	-1.29617	4.59069	-5.24902	6.56382e-05	0.00203803	1.62266
SYT1	-1.29626	5.12454	-3.9627	0.00100803	0.0169556	-1.09624
ANKRD40	-1.29651	7.84826	-4.77623	0.000176197	0.00443006	0.635797
CEP41	-1.29855	5.94671	-3.59474	0.00223907	0.0307877	-1.88101
SLC2A1	-1.30001	8.25764	-3.59602	0.00223286	0.0307233	-1.87829
TMEM87B	-1.30091	7.12947	-5.34677	5.36826e-05	0.00171998	1.82394
SLC27A3	-1.30112	6.21854	-3.78152	0.00149306	0.0227228	-1.48332
HMMR	-1.30139	9.98832	-4.98053	0.000114665	0.00319045	1.06475
SARNP	-1.30149	9.53335	-6.09752	1.19227e-05	0.000527567	3.33201
CSTA	-1.30166	3.58578	-3.48571	0.00283599	0.036947	-2.11207
FOSL1	-1.302	8.1695	-4.86658	0.000145637	0.00383949	0.825919
BIRC5	-1.30571	7.64122	-5.191	7.39964e-05	0.00224549	1.50272
MIR7110 /// PDIA5	-1.30613	9.30747	-4.07311	0.000793757	0.014174	-0.860114
AURKA	-1.30633	11.059	-3.62233	0.00210897	0.0295242	-1.82238
SNAI1	-1.3069	6.64971	-3.78763	0.0014734	0.0225776	-1.47029
ADCY7	-1.3078	6.18953	-4.03493	0.00086209	0.0150596	-0.941766
TMPRSS4	-1.31322	5.17362	-4.42471	0.000372306	0.00802136	-0.10933
LOC100652930 /// NPEPL1 /// STX16-NPEPL1	-1.31333	7.52224	-3.40737	0.00336012	0.0417449	-2.27744
BRWD3	-1.31433	5.58589	-3.58847	0.00226973	0.030997	-1.89432
ELL2	-1.31493	7.91603	-3.83612	0.00132629	0.0209464	-1.36677
MYO5C	-1.31639	3.9964	-6.46652	5.84779e-06	0.000308337	4.04634
FIGNL1	-1.3173	9.44304	-3.73026	0.00166868	0.0247945	-1.59263
DOCK10	-1.31743	5.58374	-3.57111	0.00235679	0.0319687	-1.93117
MTSS1L	-1.31776	5.56548	-4.13515	0.000694168	0.0129884	-0.727449
TOMM40L	-1.31999	4.6397	-3.52569	0.00260067	0.0343942	-2.02746
C14orf2	-1.32031	7.32395	-5.28174	6.13576e-05	0.00192943	1.69016
SYT12	-1.32487	5.53855	-5.6295	3.02053e-05	0.00110126	2.40003
CNPY2	-1.32517	9.96184	-6.72159	3.61275e-06	0.000216646	4.52907
INADL	-1.32556	4.79606	-5.25042	6.54483e-05	0.00203528	1.62556
TMEM156	-1.32573	3.51918	-3.45831	0.00300939	0.0384474	-2.16999
PRDX2	-1.32594	8.37775	-5.12269	8.52541e-05	0.00252234	1.36105
MRPS28	-1.32779	9.05685	-4.03888	0.000854762	0.0149706	-0.933328
CDK2	-1.32922	9.39164	-4.42875	0.000369098	0.0079729	-0.100726
C11orf63	-1.33122	4.1663	-3.61015	0.00216546	0.0299393	-1.84827
EPB41L4B	-1.33161	6.57882	-3.90807	0.00113469	0.0185776	-1.21302
IQCK	-1.33578	6.65857	-5.3354	5.49491e-05	0.00175218	1.80059
MRPL23	-1.33769	10.3756	-3.51041	0.00268821	0.0353195	-2.05981
ZNF880	-1.33857	7.45678	-4.77958	0.000174954	0.00440431	0.642861
VOPP1	-1.3394	8.11118	-3.89382	0.0011703	0.0190366	-1.24349
MARK3	-1.33949	8.33514	-5.03612	0.00010209	0.00290495	1.18084
OXR1	-1.34021	5.93581	-3.422	0.00325544	0.0408486	-2.24661
PRR13	-1.34041	11.4522	-6.00194	1.43814e-05	0.000614696	3.144
ESD	-1.34425	11.1335	-5.06291	9.65445e-05	0.00277957	1.23668
SHANK3	-1.34685	7.15646	-3.8206	0.00137168	0.0214608	-1.3999
COG7	-1.3487	6.87192	-4.37407	0.000415006	0.00873906	-0.217233
IDS	-1.34895	8.89981	-5.41855	4.63469e-05	0.00153135	1.97108
RACGAP1	-1.34976	9.21224	-3.96588	0.0010011	0.0168718	-1.08944
CTSH	-1.35094	6.80356	-4.06411	0.000809364	0.0143888	-0.879371
MTMR11	-1.35271	6.07413	-3.77789	0.00150486	0.0228504	-1.49106
SLC37A4	-1.35709	8.1267	-4.32913	0.000457047	0.0094267	-0.313066
STYK1	-1.35933	4.90291	-4.39713	0.000394982	0.00838774	-0.168096
PLEKHG1	-1.36017	4.34339	-4.52228	0.000302189	0.00673023	0.0982236
LPHN1	-1.36043	7.96389	-4.06339	0.000810629	0.0143985	-0.880915
METTL22	-1.3633	7.85207	-3.54328	0.00250335	0.0334819	-1.99018
ALG5	-1.36662	9.49877	-4.42442	0.000372539	0.00802136	-0.109951
TDRD7	-1.36667	6.3883	-4.20859	0.000592443	0.0115437	-0.570475
RAPGEF5	-1.36752	4.24485	-4.37847	0.00041111	0.00868432	-0.207861
ZFR2	-1.37239	6.04306	-4.58367	0.000265107	0.00605886	0.22856
BOLA3	-1.37395	11.8295	-5.52938	3.69856e-05	0.00128547	2.1971
NT5E	-1.37611	7.86901	-3.6594	0.00194602	0.0278444	-1.74355
FAM72A /// FAM72B /// FAM72C /// FAM72D	-1.37618	9.32863	-3.90566	0.00114064	0.0186596	-1.21818
PPP1R13L	-1.37754	7.79765	-4.33716	0.000449232	0.00930374	-0.295943
GJC1	-1.37773	6.77811	-4.9748	0.000116047	0.0032065	1.05278
TOPBP1	-1.37981	8.7755	-4.61437	0.000248336	0.00579422	0.293653
OTUB2	-1.38004	5.81929	-4.35853	0.000429086	0.00896041	-0.250376
NSUN3	-1.38064	7.46804	-3.36064	0.00371735	0.0450681	-2.37578
ERI2	-1.38129	5.98401	-3.63839	0.00203678	0.0288147	-1.78824
RNF144A	-1.38141	5.01316	-3.90233	0.00114889	0.0187453	-1.22529
FRMD4B	-1.38151	3.96277	-5.0928	9.07195e-05	0.00264824	1.29891
PTGS1	-1.38194	4.73149	-4.28421	0.000503401	0.010233	-0.408951
EDNRA	-1.38217	3.75283	-4.26528	0.000524324	0.0105648	-0.449355
PIGO	-1.38293	7.89733	-3.3515	0.00379148	0.0457222	-2.39498
RNASEH2B	-1.38875	8.06263	-4.73974	0.000190333	0.00469153	0.558813
RPS6KA5	-1.38962	4.90969	-4.84431	0.000152624	0.00398191	0.77913
KBTBD7	-1.38975	5.74912	-3.44991	0.00306463	0.0388916	-2.18773
FBXL16	-1.39083	6.61237	-4.34111	0.000445434	0.00924413	-0.287511
CD63	-1.39145	11.1105	-3.83938	0.00131695	0.020848	-1.35981
ZNF429	-1.39344	7.81108	-3.76672	0.00154176	0.0232177	-1.51488
METTL1	-1.39419	10.1941	-3.53229	0.0025637	0.0340398	-2.01347
NOTCH3	-1.3947	6.57479	-4.88541	0.00013998	0.00371966	0.865474
TMEM251	-1.39537	9.66463	-3.33664	0.00391513	0.0468547	-2.42617
PRRG4	-1.39617	4.45196	-3.98618	0.000958034	0.0163101	-1.04602
ZFAND2A	-1.3986	9.73006	-5.17316	7.67801e-05	0.00231597	1.46577
RPS6KA3	-1.40074	7.42083	-4.5952	0.000258679	0.0059681	0.253008
C9orf116	-1.40085	6.92151	-4.56443	0.000276201	0.00626218	0.187738
EVL	-1.40087	6.28123	-4.79284	0.000170124	0.00431518	0.670793
IRAK4	-1.40107	5.90613	-3.82964	0.00134506	0.0211597	-1.38061
HYI	-1.40293	7.8099	-5.05126	9.89159e-05	0.0028347	1.21242
MLX	-1.40323	8.27642	-4.93264	0.000126765	0.00346003	0.964517
TOP1 /// TOP1P1	-1.40514	8.41173	-4.11311	0.000728016	0.0134175	-0.774577
DHRS3	-1.40606	5.06837	-3.71224	0.00173524	0.0255754	-1.63105
SHROOM2	-1.40634	4.73055	-4.23018	0.000565505	0.0111486	-0.524341
PPP2R2D	-1.4081	8.7692	-6.36626	7.08381e-06	0.000357555	3.85409
C11orf70	-1.40931	5.62466	-3.91974	0.00110636	0.0182177	-1.18809
MCM2	-1.41158	10.328	-5.52986	3.69499e-05	0.00128547	2.19807
ARMC1	-1.41407	10.3193	-6.61403	4.42149e-06	0.000248805	4.32661
ANAPC15	-1.41576	9.20713	-3.83088	0.00134143	0.0211449	-1.37794
MFSD5	-1.41826	9.56334	-4.13409	0.000695765	0.0129884	-0.729724
BRAF /// KIAA1549	-1.41872	6.96041	-3.42438	0.00323871	0.040664	-2.24159
CLDN12 /// GTPBP10 /// LOC101927446	-1.42159	8.67093	-3.95644	0.00102179	0.0171199	-1.10963
TIGD2	-1.42382	6.49513	-3.62031	0.00211828	0.0295925	-1.82669
C2orf47	-1.43254	9.822	-3.40501	0.0033773	0.0419324	-2.28241
BEAN1	-1.43443	4.97259	-3.32837	0.00398568	0.0474057	-2.44353
STOML2	-1.43707	10.9159	-4.80657	0.000165263	0.00423466	0.69972
RAET1E	-1.43799	3.50065	-4.36065	0.000427133	0.00892891	-0.245845
SFXN4	-1.43885	8.20138	-4.59958	0.000256276	0.00592443	0.262302
MRPL12 /// SLC25A10	-1.44042	9.70279	-3.46466	0.00296826	0.0381751	-2.15656
SETD3	-1.44151	6.60784	-5.84001	1.98134e-05	0.000792892	2.82271
ACP6	-1.44191	8.99963	-5.25679	6.45945e-05	0.00201497	1.6387
RAB29	-1.44442	6.14884	-4.59324	0.000259758	0.0059681	0.248861
RASGEF1A	-1.44477	8.12708	-4.10551	0.000740063	0.0135525	-0.79082
CDT1	-1.44769	8.57476	-3.48263	0.00285498	0.0370742	-2.11859
PRPF40B	-1.45116	7.87805	-3.86426	0.00124777	0.0199732	-1.30666
KRT15	-1.45144	5.92428	-3.39714	0.0034353	0.0425212	-2.29899
PTPRE	-1.45145	5.26182	-4.31837	0.000467747	0.00961778	-0.336043
PLEKHA7	-1.45218	4.34444	-3.94883	0.00103876	0.0173412	-1.12589
SORD	-1.45251	8.33026	-5.75271	2.35832e-05	0.000918144	2.6481
AP4S1	-1.45279	5.1602	-5.09223	9.08278e-05	0.00264824	1.29771
ST3GAL1	-1.4547	5.73628	-3.86716	0.00123993	0.0199112	-1.30045
ANKRD30BP2	-1.45649	3.4662	-3.38144	0.00355389	0.043533	-2.33203
FAM171B	-1.45659	6.89314	-3.70731	0.00175389	0.0258013	-1.64154
IRF9	-1.45942	7.3592	-3.83479	0.00133012	0.0209904	-1.36961
MYADM	-1.46008	8.68117	-3.79112	0.00146228	0.0224585	-1.46283
PCDHB16	-1.46063	4.58697	-3.62162	0.00211223	0.0295491	-1.82389
LGALSL	-1.46275	5.76317	-4.0377	0.000856952	0.0149857	-0.935858
NHLRC1	-1.46385	5.0237	-4.0825	0.000777809	0.0139394	-0.840038
FAS	-1.46407	5.96448	-4.59239	0.000260233	0.0059681	0.247042
PTPRR	-1.46546	4.02755	-4.70354	0.000205498	0.00499183	0.482364
NME4	-1.47239	9.76803	-4.05953	0.000817408	0.0144933	-0.88915
NR2F1-AS1	-1.4748	6.51956	-4.52533	0.000300226	0.00670137	0.10471
FAM13A	-1.47572	4.58228	-6.08296	1.22671e-05	0.000538065	3.30346
AGAP2-AS1	-1.47858	7.87039	-3.75746	0.00157306	0.0236006	-1.53464
CDC26	-1.47921	10.1224	-4.00718	0.000915458	0.0156917	-1.00112
DPY19L4	-1.4816	7.17136	-4.08629	0.000771456	0.0138994	-0.831925
SMUG1	-1.48208	8.59027	-4.82669	0.000158397	0.00411648	0.742071
EPHX3	-1.48346	5.25798	-3.5791	0.00231629	0.0315258	-1.9142
CLDN23	-1.48401	5.93123	-5.08176	9.28279e-05	0.00269483	1.27593
HMGN3	-1.48627	10.2111	-3.4094	0.00334539	0.0416133	-2.27316
LMBRD1	-1.48915	8.11261	-3.97933	0.000972362	0.0164981	-1.06068
C14orf142	-1.4932	9.05359	-3.47686	0.00289087	0.0374434	-2.13078
ZFYVE21	-1.49333	8.11455	-5.96644	1.54234e-05	0.000648202	3.07386
LOC646214 /// PAK2	-1.49352	7.08237	-3.36104	0.00371416	0.0450566	-2.37494
MMD	-1.49442	8.33828	-5.12177	8.54175e-05	0.00252346	1.35913
SKAP2	-1.49751	9.3018	-3.70076	0.001779	0.0260319	-1.6555
KLF5	-1.49762	6.49505	-4.00283	0.00092412	0.0158266	-1.01042
KCNN4	-1.49873	7.26987	-4.12668	0.00070698	0.0131221	-0.745555
ZBTB38	-1.50043	6.07209	-6.48339	5.66296e-06	0.000300961	4.07854
HIPK2	-1.50488	6.54178	-6.06191	1.27835e-05	0.000558278	3.26211
C11orf52 /// HSPB2 /// HSPB2-C11orf52	-1.50518	5.56446	-4.40632	0.000387276	0.00826317	-0.148515
C1orf116	-1.50705	4.74328	-3.48347	0.00284977	0.0370544	-2.1168
ALYREF	-1.50832	10.6422	-4.18307	0.000625953	0.0120448	-0.624999
CLDN4	-1.50868	8.29945	-4.22111	0.000576659	0.0113241	-0.543706
GPR39	-1.50893	6.49109	-3.78007	0.00149775	0.0227596	-1.48641
ISOC2	-1.50966	9.69652	-3.62645	0.00209024	0.0293437	-1.81364
ZNF85	-1.5097	5.96932	-4.1358	0.000693189	0.0129884	-0.726052
RPP25L	-1.51063	9.994	-5.04299	0.000100638	0.00287176	1.19517
CDC26 /// FKBP15 /// YME1L1	-1.51221	9.87654	-5.8466	1.95557e-05	0.000787283	2.83584
B3GNT3	-1.52179	4.65393	-3.58742	0.0022749	0.0310255	-1.89655
AKR1B15	-1.52193	5.36536	-3.42702	0.00322022	0.0404572	-2.23601
GRAMD3	-1.52194	5.98147	-4.10199	0.000745715	0.0136064	-0.798349
LYPD1	-1.52214	5.93674	-4.20191	0.000601033	0.0116771	-0.584742
BTBD7	-1.52264	6.8446	-4.73216	0.000193408	0.00473827	0.542825
KIAA0040	-1.52431	4.60998	-4.98889	0.000112675	0.00314817	1.08224
NEK11	-1.52638	5.35944	-5.61837	3.08908e-05	0.00110878	2.37754
SPR	-1.52681	7.608	-3.70717	0.00175442	0.0258013	-1.64184
RRS1	-1.52786	11.0667	-4.89863	0.000136145	0.00364183	0.893218
RCOR1	-1.52793	7.72706	-4.38627	0.000404289	0.00856726	-0.191237
ANKRD9	-1.52799	7.33883	-3.41215	0.00332553	0.0414432	-2.26736
MYO6	-1.529	7.02922	-4.79625	0.000168902	0.00430046	0.677988
MMP9	-1.53157	7.16448	-3.64912	0.0019899	0.0283311	-1.76542
PPAPDC2	-1.53512	6.49345	-4.92382	0.000129132	0.00351034	0.946035
OBSL1	-1.53519	6.9699	-5.68638	2.69377e-05	0.0010115	2.51478
IGSF9	-1.5385	7.24928	-3.72095	0.00170276	0.0252073	-1.61249
CTHRC1	-1.54186	6.35239	-4.1447	0.000680003	0.0128752	-0.707036
TMEM51	-1.54334	8.90584	-4.19528	0.000609691	0.0117997	-0.598915
ALDH1A3	-1.54423	5.32786	-4.83854	0.000154492	0.00402018	0.766992
PVRL4	-1.54428	4.9242	-4.76976	0.000178625	0.00447989	0.622144
COPZ2	-1.54681	6.75856	-5.19726	7.30451e-05	0.00221997	1.51566
SVIP	-1.54977	6.97213	-4.33149	0.000454742	0.00940816	-0.308048
MZT2A /// MZT2B /// PHGDH	-1.5505	11.8902	-3.55837	0.00242279	0.0325956	-1.95819
LPAR2	-1.55267	7.65902	-3.97859	0.00097392	0.0165097	-1.06226
TLDC1	-1.55436	7.05005	-4.84689	0.000151799	0.00396671	0.784544
GTF3A	-1.55474	11.0494	-6.33671	7.49752e-06	0.000371896	3.79717
CEBPA	-1.55583	7.66518	-5.73378	2.4494e-05	0.000946267	2.61011
RALGPS2	-1.55633	6.23427	-4.06813	0.000802345	0.014302	-0.870757
IL13RA1	-1.55673	7.75472	-6.07082	1.25623e-05	0.000549813	3.27961
CD109	-1.55839	7.36137	-4.76648	0.000179864	0.00449975	0.615243
CDK4	-1.56062	11.5634	-6.46504	5.86434e-06	0.0003084	4.04351
PCBD2	-1.56098	8.15851	-6.09154	1.20629e-05	0.000531429	3.32029
MDK	-1.56321	8.63172	-3.61583	0.00213895	0.0297778	-1.83621
ADA	-1.56394	9.75917	-6.13078	1.11728e-05	0.000503753	3.39716
IFI27L2	-1.56736	7.70264	-4.27702	0.00051125	0.0103627	-0.424303
PHF19	-1.56844	7.34871	-5.33109	5.5438e-05	0.00176497	1.79172
PPP2R5C	-1.5689	7.8941	-6.02291	1.38004e-05	0.000592384	3.18535
ZNF254	-1.56981	5.17621	-4.13855	0.000689089	0.0129528	-0.720179
ZNF100	-1.5699	5.95648	-3.56468	0.00238986	0.0322431	-1.9448
WDR20	-1.57868	6.93842	-5.49746	3.94625e-05	0.00135284	2.13216
SEMA3E	-1.58012	4.13232	-5.17035	7.72284e-05	0.00232328	1.45995
DMRTA1	-1.58263	3.9189	-3.81461	0.00138964	0.0216239	-1.4127
TMEM30B	-1.58538	4.57968	-6.57132	4.7928e-06	0.000263067	4.24579
DERA	-1.58942	9.10989	-4.88761	0.000139335	0.00371232	0.87009
ZNF883	-1.59051	3.81333	-4.50935	0.000310651	0.00686543	0.0707373
CA12	-1.59152	6.45507	-5.6459	2.92231e-05	0.00106933	2.43316
XRCC4	-1.59212	5.9255	-5.6358	2.9824e-05	0.00108934	2.41276
PCDH1	-1.60158	6.01224	-4.81215	0.00016333	0.00420614	0.711463
CDK2AP1	-1.60362	11.137	-4.56801	0.000274103	0.00624247	0.195329
CMTM4	-1.60466	7.44244	-8.18816	2.68643e-07	2.83928e-05	7.12649
PRRG2	-1.60478	4.86768	-3.7929	0.00145665	0.0224063	-1.45904
CRB3	-1.60515	6.70464	-5.2433	6.64167e-05	0.00205902	1.61086
TSPAN1	-1.60515	7.4367	-4.10332	0.000743573	0.0135969	-0.795501
KLK6	-1.60636	6.49809	-4.36628	0.000422007	0.00884937	-0.23385
CTSL	-1.60699	10.3	-4.64261	0.000233867	0.00552073	0.353466
SFXN1	-1.60838	8.41528	-6.1754	1.02427e-05	0.000471942	3.48431
AIG1	-1.61211	7.2667	-5.32815	5.5773e-05	0.00177276	1.78569
SERPINA1	-1.61535	5.08465	-4.73568	0.000191976	0.00472623	0.550241
FAM195A	-1.62042	8.95553	-3.73471	0.00165266	0.024611	-1.58315
CCDC137	-1.62068	8.78351	-5.31307	5.75284e-05	0.00181998	1.75467
NIPAL2	-1.62219	5.52159	-5.20099	7.24838e-05	0.00220673	1.52338
HSD17B8	-1.62242	8.551	-4.31032	0.000475909	0.00976561	-0.353215
COX14	-1.6229	11.0279	-5.38512	4.96256e-05	0.00162102	1.90263
POP1	-1.62445	8.71832	-3.71873	0.00171097	0.025292	-1.61722
RPL39L	-1.62471	10.5379	-6.53031	5.17995e-06	0.000280485	4.16792
ANKRD6	-1.62637	4.44198	-3.69678	0.00179444	0.026198	-1.66398
ARFGEF1	-1.62818	7.55883	-4.70195	0.000206191	0.00500262	0.479007
ARHGAP32	-1.63	6.3863	-4.05308	0.0008289	0.0146712	-0.902954
FZD6	-1.63329	7.28471	-4.688	0.000212381	0.00511573	0.449518
ACOX2	-1.63337	7.47599	-4.66083	0.000224989	0.00533625	0.392031
PARP8	-1.63406	5.48948	-3.44391	0.00310465	0.0392754	-2.20038
PRIM1	-1.63694	10.5651	-6.11195	1.15911e-05	0.000516305	3.3603
HLA-DMA	-1.63886	5.97022	-3.7741	0.00151729	0.0229352	-1.49916
ECHDC3	-1.64777	7.95126	-4.23431	0.000560489	0.0110606	-0.515506
TMCO4	-1.64945	6.06737	-5.08314	9.25605e-05	0.00269095	1.27882
PAXIP1	-1.65398	8.686	-3.86867	0.00123588	0.019878	-1.29722
RAD51L3-RFFL /// RFFL	-1.65493	8.65431	-3.34192	0.0038708	0.0464796	-2.4151
LAMC2	-1.65674	5.40629	-6.45146	6.01818e-06	0.000315664	4.01754
POR	-1.65715	8.88887	-4.04	0.000852689	0.0149604	-0.930928
CARD6	-1.66022	3.86806	-5.60581	3.16844e-05	0.00113258	2.35212
ALG1L	-1.66103	5.81247	-5.48695	4.03149e-05	0.00137502	2.11075
PTBP3	-1.66386	6.97578	-3.33316	0.00394465	0.047085	-2.43347
C16orf62	-1.66406	6.06358	-4.88559	0.000139928	0.00371966	0.865846
ATF1	-1.66513	8.04523	-3.90346	0.00114611	0.0187188	-1.22289
NCAPG2	-1.66589	6.50372	-4.72348	0.000196998	0.00482033	0.524486
LOC100862671 /// SRCAP	-1.66864	7.4019	-3.61724	0.00213241	0.0297486	-1.83321
AFAP1L2	-1.6697	6.55929	-4.69357	0.000209889	0.00506178	0.461283
BORA	-1.67082	7.1561	-5.67911	2.73342e-05	0.00102217	2.50014
HDHD1	-1.67244	8.22995	-6.35296	7.26695e-06	0.000363149	3.82849
PCSK1N	-1.67336	7.3393	-3.88303	0.00119798	0.019377	-1.26653
RAB6B	-1.67478	6.84216	-5.15624	7.95209e-05	0.00238077	1.43068
RIPK2	-1.68097	7.7478	-3.90205	0.0011496	0.0187453	-1.22589
SYTL5	-1.68148	3.37825	-3.67076	0.00189867	0.027303	-1.71939
TACO1	-1.68404	8.7159	-4.74193	0.000189451	0.00468129	0.563443
COMT	-1.68477	8.74039	-5.9418	1.61924e-05	0.000673477	3.02507
TSPAN6	-1.68512	9.24009	-4.15401	0.000666464	0.0127026	-0.687119
COASY	-1.68673	7.83554	-3.78671	0.00147633	0.0225786	-1.47224
TK1	-1.68833	11.352	-4.59272	0.000260047	0.0059681	0.247752
ZNF681	-1.68973	5.19497	-3.59091	0.00225772	0.0309171	-1.88913
PDE5A	-1.69033	4.37579	-5.37694	5.0464e-05	0.00164041	1.88585
DMRT2	-1.6911	4.3172	-5.25756	6.44913e-05	0.00201488	1.6403
HS6ST2	-1.69283	7.01338	-5.00608	0.000108698	0.00305404	1.11815
WIBG	-1.69666	9.45382	-4.7872	0.00017216	0.00435035	0.658921
TRAF3	-1.69738	8.01293	-4.56274	0.000277199	0.00626745	0.184146
GBP1	-1.70185	3.55153	-4.01793	0.000894408	0.015423	-0.978136
AKR1B10 /// AKR1B15	-1.70808	4.26873	-4.03934	0.000853907	0.0149687	-0.932339
BARX2	-1.71202	5.71718	-3.81776	0.00138016	0.0215431	-1.40596
HORMAD1	-1.71557	4.60772	-4.1005	0.00074813	0.0136257	-0.801548
INSIG1	-1.72093	9.4321	-4.6714	0.000219996	0.00523638	0.414399
XRCC3	-1.72905	7.51688	-3.33638	0.00391733	0.0468547	-2.42672
LOC100996747 /// LOC101929876 /// RPS26	-1.73109	9.11435	-3.85927	0.00126133	0.0201276	-1.31731
LAMB3	-1.73168	6.37771	-5.571	3.39944e-05	0.001196	2.2816
NDUFA5	-1.73317	10.8639	-5.31922	5.6806e-05	0.00179996	1.76732
CHST4	-1.73437	5.95968	-4.9637	0.000118776	0.00326414	1.02955
PLSCR1	-1.73502	7.73595	-6.31138	7.8721e-06	0.000384775	3.74829
GGT1 /// GGT2 /// GGT3P /// GGTLC1 /// GGTLC2 /// LOC100132705 /// LOC102724197	-1.73746	5.61678	-3.97029	0.000991583	0.0167535	-1.08001
AIM1	-1.73773	6.5866	-3.68446	0.00184306	0.0267329	-1.69022
NT5C	-1.73881	8.82129	-4.11737	0.000721341	0.0133312	-0.76546
CD302 /// LY75 /// LY75-CD302	-1.74218	5.65897	-4.7939	0.000169742	0.00431104	0.673035
PRSS16	-1.74854	6.52098	-3.97069	0.000990728	0.0167531	-1.07916
HMGCS1	-1.74961	8.24121	-3.56806	0.00237244	0.0321159	-1.93764
ZP3	-1.75878	9.18854	-4.04027	0.000852198	0.0149604	-0.930359
PCOLCE2	-1.75971	7.28542	-6.68048	3.90201e-06	0.0002259	4.45188
STK32A	-1.76075	3.88244	-7.22038	1.44526e-06	0.000101163	5.44655
TFR2	-1.76112	5.86246	-4.68182	0.000215185	0.00514013	0.436441
ARPC1B	-1.76865	11.6076	-5.76238	2.31317e-05	0.000907601	2.66747
FAM89A	-1.77409	6.20324	-3.37181	0.00362871	0.0442606	-2.3523
PRSS23	-1.77435	10.2853	-7.5306	8.31484e-07	6.55046e-05	5.99937
DDX24	-1.77789	9.82229	-6.82386	2.98574e-06	0.000185673	4.72008
ATP11A	-1.78368	7.61943	-6.0598	1.28364e-05	0.000559215	3.25797
BAIAP2L1	-1.7877	8.29108	-5.05498	9.81524e-05	0.00281683	1.22017
STS	-1.79472	6.02658	-5.48469	4.05013e-05	0.00137903	2.10613
GSAP	-1.79478	4.88458	-4.52361	0.000301332	0.00671859	0.10105
SGCE	-1.79512	7.20318	-6.58246	4.69298e-06	0.000260435	4.26688
S100A13	-1.79613	9.49488	-6.04733	1.31542e-05	0.000568656	3.23344
MRGBP	-1.79706	9.8797	-4.63527	0.000237541	0.00558124	0.337931
CXorf38	-1.79712	6.63676	-4.8621	0.000147016	0.00386571	0.816507
LINC00341 /// SYNE3	-1.79917	4.38493	-4.88013	0.000141544	0.00375128	0.854382
CDCA7	-1.79986	9.12177	-4.80029	0.000167468	0.0042748	0.686495
KLHL41	-1.80097	4.41741	-5.44723	4.37123e-05	0.00146112	2.0297
CDKN2A	-1.80359	9.85592	-5.43796	4.45462e-05	0.00148161	2.01077
TTC30A	-1.8049	3.93449	-3.80353	0.00142342	0.0220641	-1.43633
POLD4	-1.80515	10.0976	-4.36385	0.000424206	0.00888621	-0.239014
BAG5	-1.80644	7.78983	-6.64171	4.19688e-06	0.000238842	4.37887
PPARG	-1.80695	5.90256	-5.61877	3.08658e-05	0.00110878	2.37835
GLRX5	-1.80813	11.0671	-6.20573	9.65648e-06	0.000449049	3.54342
RHOD	-1.81032	8.12647	-3.87003	0.00123225	0.0198513	-1.29432
KLHL36	-1.812	6.92923	-5.2213	6.95027e-05	0.00213166	1.56541
DEF6	-1.81538	5.10243	-4.52869	0.000298082	0.00667578	0.11184
SFT2D2	-1.81782	8.00173	-4.40695	0.000386751	0.00826317	-0.147167
SHPK	-1.81851	9.0341	-4.8176	0.000161463	0.0041692	0.722935
RGS19	-1.82412	9.02269	-5.88918	1.797e-05	0.000736735	2.92062
TMEM141	-1.8276	9.00649	-4.40403	0.000389182	0.00828207	-0.153394
METTL18	-1.82865	5.93987	-3.37716	0.00358696	0.0438578	-2.34104
TEN1 /// TEN1-CDK3	-1.8293	7.47173	-4.57151	0.000272066	0.00621084	0.202756
C8orf59	-1.83223	8.39348	-4.56579	0.000275401	0.00625426	0.190627
FAM110A	-1.83273	7.43731	-5.40423	4.77235e-05	0.00157167	1.94177
LOC100509764	-1.83379	6.29906	-3.4974	0.00276506	0.03614	-2.08734
OLFML2B	-1.84278	5.87789	-7.4175	1.01563e-06	7.61303e-05	5.79941
SSH3	-1.8439	8.09766	-3.39361	0.0034616	0.0426888	-2.30641
CYB5R2	-1.84679	7.66242	-5.06963	9.52019e-05	0.00275578	1.25068
TEAD2	-1.84708	7.14244	-4.91107	0.000132634	0.00356691	0.919312
TRPM4	-1.84813	6.15044	-4.60094	0.000255534	0.00591967	0.26519
NR2F1 /// NR2F2	-1.8493	7.31498	-3.29931	0.00424371	0.0496806	-2.50444
FZD7	-1.85167	6.80458	-8.12808	2.97166e-07	3.01503e-05	7.026
PKP2	-1.86195	5.0518	-3.64928	0.00198924	0.0283311	-1.76509
PTPN3	-1.86321	5.924	-7.28559	1.28532e-06	9.05995e-05	5.56389
AES	-1.86795	8.66561	-3.98409	0.000962385	0.0163703	-1.0505
CHCHD10	-1.87039	11.2621	-4.9259	0.00012857	0.00350103	0.950395
DECR1	-1.87164	9.03342	-6.82875	2.95879e-06	0.000185169	4.72916
FCRLB	-1.88002	4.97038	-4.99352	0.000111591	0.00312657	1.0919
SYTL1	-1.88281	6.50959	-5.13937	8.23519e-05	0.00244729	1.39569
HSPB1	-1.88288	12.481	-5.01872	0.000105867	0.00299543	1.14454
F12	-1.88685	8.25237	-3.88831	0.00118436	0.0192186	-1.25527
CTDSP2	-1.89003	8.51966	-6.17667	1.02173e-05	0.000471852	3.48681
RPP25	-1.89054	9.75672	-5.76571	2.29781e-05	0.000905111	2.67415
RARRES3	-1.89306	4.79047	-4.44358	0.000357561	0.00778229	-0.0691549
FAM98C	-1.89427	7.79453	-5.05568	9.80093e-05	0.00281675	1.22163
LY6K	-1.89751	5.26841	-4.04895	0.000836333	0.0147767	-0.911781
PROS1	-1.89886	7.55271	-6.63079	4.28401e-06	0.000242427	4.35828
ZNF488	-1.90883	7.50292	-4.89961	0.000135865	0.00363919	0.895272
CACNG4	-1.91143	6.84167	-6.50523	5.43255e-06	0.000291639	4.12018
DNPH1	-1.91769	10.569	-5.49841	3.93865e-05	0.00135284	2.13409
CCDC74A	-1.91809	8.84934	-4.24858	0.000543527	0.010843	-0.485032
DSC2	-1.91951	5.39481	-5.82078	2.05869e-05	0.000822207	2.78432
TMEM54	-1.92764	8.38853	-5.1517	8.02735e-05	0.00239616	1.42126
SCNN1A	-1.92815	5.39858	-6.03942	1.336e-05	0.000574711	3.21787
GSKIP	-1.93077	9.11041	-4.87825	0.000142104	0.00376118	0.850436
SH3YL1	-1.93098	5.3799	-5.45852	4.27179e-05	0.00143265	2.05275
PARL	-1.93135	9.16894	-6.79814	3.13195e-06	0.000192409	4.67217
PAEP	-1.93545	3.90984	-3.82383	0.00136212	0.0213611	-1.39301
LOC285902 /// ZNF273	-1.94324	5.15888	-3.93784	0.00106379	0.0176537	-1.14938
HDGFRP3	-1.94356	8.09746	-4.27403	0.000514548	0.0103887	-0.430683
PWWP2B	-1.95178	7.01192	-4.25331	0.000538016	0.0107437	-0.474925
ATP2C2	-1.95194	5.13814	-5.49757	3.94536e-05	0.00135284	2.13238
NDUFC1	-1.95322	11.524	-6.82651	2.97108e-06	0.00018536	4.72501
PDK3	-1.95758	8.13111	-6.44399	6.10458e-06	0.000319231	4.00325
WFDC10B	-1.9585	5.05681	-4.68658	0.00021302	0.00512496	0.446522
PGF	-1.96021	6.64345	-3.79445	0.00145174	0.022351	-1.45572
MPP7	-1.96851	4.8061	-4.90775	0.000133562	0.00358227	0.91235
TBL1XR1	-1.96906	8.53346	-7.89068	4.44762e-07	4.09854e-05	6.62404
PCDHA4 /// PCDHA7	-1.97287	5.64605	-5.01304	0.00010713	0.00301843	1.13268
ATP6V0D2	-1.97561	3.81709	-5.3556	5.27191e-05	0.00169507	1.84207
DARS2	-1.98833	8.09198	-5.62474	3.04966e-05	0.00110655	2.39041
NEK6	-1.99142	8.04171	-6.13027	1.11839e-05	0.000503753	3.39616
IFI27L1	-1.99378	8.31021	-6.95126	2.35941e-06	0.000152406	4.95591
GINS2	-2.00058	10.0911	-9.22543	5.04812e-08	7.74135e-06	8.78532
ACSM3	-2.00633	4.39347	-6.68769	3.84958e-06	0.000224809	4.46544
ZNF138	-2.00999	5.45302	-6.26019	8.68957e-06	0.000414643	3.64922
GJB7	-2.01437	3.98023	-3.31573	0.00409593	0.0483734	-2.47003
VEGFB	-2.01444	8.67755	-6.91511	2.52183e-06	0.000161341	4.88923
SPAG4	-2.01891	7.97315	-5.17902	7.58547e-05	0.00229181	1.4779
AGPAT9	-2.01914	7.17853	-5.47016	4.17169e-05	0.00140377	2.0765
PAPOLA	-2.01926	8.41012	-5.02375	0.00010476	0.00297144	1.15504
IRAK1	-2.02189	10.2265	-4.748	0.000187034	0.00464442	0.57625
NOX5	-2.02688	4.56081	-4.98798	0.00011289	0.0031498	1.08034
E2F8	-2.02822	6.11677	-3.81822	0.0013788	0.0215386	-1.40499
CTAGE4 /// CTAGE8 /// CTAGE9	-2.03072	5.87281	-5.17895	7.5865e-05	0.00229181	1.47777
TMEM200B	-2.03117	7.71787	-3.85289	0.00127891	0.020374	-1.33094
GPR115	-2.0417	4.23844	-3.63658	0.00204477	0.0288871	-1.79208
TM4SF19 /// TM4SF19-TCTEX1D2	-2.04961	4.69453	-4.27421	0.000514353	0.0103887	-0.430307
C11orf45	-2.0503	5.83699	-4.03001	0.000871322	0.0151443	-0.952294
SLITRK6	-2.05048	4.13156	-5.8478	1.95089e-05	0.000786978	2.83824
SMCO4	-2.0593	7.79312	-7.38875	1.06891e-06	7.86951e-05	5.74829
GULP1	-2.06352	6.85292	-3.45726	0.00301623	0.0384474	-2.1722
APOPT1	-2.06705	9.11977	-5.22243	6.93412e-05	0.00212996	1.56774
CAMK2N1	-2.07385	7.17992	-7.3459	1.15378e-06	8.33753e-05	5.67188
TTC9	-2.0752	5.07457	-6.37752	6.93239e-06	0.000352569	3.87575
STOX2	-2.08174	5.50326	-3.45	0.00306397	0.0388916	-2.18752
ARX	-2.08642	3.48438	-5.11371	8.68589e-05	0.00255477	1.3424
EPSTI1	-2.08645	4.82126	-4.40608	0.000387471	0.00826317	-0.149014
NDUFB1	-2.09007	11.7939	-9.00175	7.16051e-08	1.04237e-05	8.43952
SLC16A9	-2.09498	5.38002	-5.35915	5.23365e-05	0.00169034	1.84937
TSTD1	-2.09708	9.9031	-8.24824	2.42972e-07	2.67677e-05	7.22648
EPHA1	-2.10719	5.27789	-5.28163	6.1372e-05	0.00192943	1.68992
SLC27A5	-2.1074	8.35624	-5.2048	7.19143e-05	0.00219891	1.53128
OAS1	-2.11245	4.72031	-6.83041	2.94969e-06	0.000185169	4.73224
TGFBI	-2.11337	8.23659	-5.48133	4.07791e-05	0.00138614	2.09928
HERC6	-2.12412	5.91348	-3.66817	0.00190937	0.0273785	-1.7249
SPRYD4	-2.12751	7.42035	-6.21128	9.55311e-06	0.000446308	3.55421
UBR7	-2.13383	7.63115	-9.0378	6.76555e-08	9.92067e-06	8.49569
LINC00525	-2.13506	3.7248	-4.74315	0.000188961	0.00467493	0.566027
B3GNT5	-2.13651	6.52388	-6.78894	3.18601e-06	0.000195134	4.65503
GPR126	-2.13878	6.68535	-7.14109	1.66807e-06	0.000113593	5.30307
KLHDC9	-2.14459	5.28332	-6.68504	3.86873e-06	0.000225272	4.46047
CDCA4	-2.14524	8.23247	-7.21378	1.46256e-06	0.000102019	5.43465
MSI2	-2.14676	5.38356	-4.71441	0.000200817	0.00489543	0.505337
COMMD4 /// LOC440292 /// LOC646670 /// LOC732265	-2.15149	10.3988	-4.58496	0.000264381	0.00604915	0.23129
C8orf44-SGK3 /// SGK3	-2.15447	6.87471	-6.97641	2.25283e-06	0.000146939	5.0022
CYP24A1	-2.15558	4.48983	-4.08376	0.000775689	0.0139381	-0.837338
PAX9	-2.15853	6.54637	-8.16617	2.78735e-07	2.87155e-05	7.08977
PLCG2	-2.16398	6.94139	-4.91974	0.000130241	0.00352109	0.937495
SOX2	-2.16422	5.36933	-5.75366	2.35385e-05	0.000918144	2.65
EVI2B	-2.17279	5.90663	-5.06842	9.54426e-05	0.00275877	1.24816
GRB7	-2.1734	5.67164	-6.5284	5.19877e-06	0.000280747	4.16428
ALKBH4	-2.17656	6.05884	-3.94488	0.0010477	0.0174322	-1.13434
COBLL1	-2.17885	4.59779	-6.70904	3.69858e-06	0.000219401	4.50554
GJA1	-2.18016	6.0076	-5.97244	1.52419e-05	0.000644621	3.08573
HNMT	-2.18018	4.23319	-8.00792	3.64123e-07	3.53375e-05	6.82352
IL7R	-2.18148	4.22304	-5.98449	1.48844e-05	0.000633502	3.10953
PCDHA1	-2.18311	4.74953	-5.47022	4.17118e-05	0.00140377	2.07663
LAMA3	-2.18631	6.56927	-4.03235	0.000866926	0.0151178	-0.947295
KRT80	-2.19905	6.24084	-3.38887	0.00349731	0.0430499	-2.3164
KLHDC7A	-2.20423	4.03295	-3.92445	0.00109512	0.0180623	-1.17802
FLJ23867 /// QSOX1	-2.20433	8.04448	-4.73493	0.000192278	0.00472788	0.548671
UBE2Q2	-2.20502	6.90066	-5.50599	3.87842e-05	0.00133642	2.14953
ACOT1 /// ACOT2	-2.20852	8.73763	-8.00483	3.66039e-07	3.53526e-05	6.81829
JAZF1	-2.20865	4.94893	-7.1311	1.69857e-06	0.000115279	5.28493
CLMN	-2.2101	5.53463	-4.74316	0.00018896	0.00467493	0.566035
EMP2	-2.21133	8.25124	-8.74941	1.06977e-07	1.42322e-05	8.04167
SIMC1	-2.21378	6.33239	-7.83286	4.91205e-07	4.3857e-05	6.52496
C1orf61	-2.2145	9.36077	-5.06498	9.61281e-05	0.00277459	1.241
SLCO2A1	-2.21512	5.95787	-7.51389	8.56326e-07	6.71981e-05	5.96995
CT45A1 /// CT45A2 /// CT45A3 /// CT45A4 /// CT45A5 /// CT45A6 /// LOC101060211 /// LOC102723631 /// LOC102723680 /// LOC102723737	-2.21553	8.09892	-4.84675	0.000151844	0.00396671	0.78425
WDR54	-2.21686	9.97644	-7.03929	2.00773e-06	0.000134444	5.11754
LRRC8D	-2.21812	6.43091	-4.96938	0.000117372	0.00322998	1.04143
CABP4	-2.21962	5.24015	-4.10915	0.000734271	0.013484	-0.783044
PKP3	-2.22574	6.21394	-5.14015	8.22201e-05	0.00244699	1.39729
TDRD9	-2.23996	5.56	-4.16679	0.000648343	0.0123944	-0.659817
PHLDA3	-2.24709	7.49545	-6.34119	7.43331e-06	0.000369623	3.8058
STRIP2	-2.24724	6.2928	-6.64535	4.16823e-06	0.000237885	4.38574
PRKCD	-2.25789	7.0349	-6.72606	3.58267e-06	0.000215486	4.53745
PTPLAD2	-2.27018	4.49733	-6.23115	9.1921e-06	0.000433475	3.59284
PARP9	-2.27024	5.62647	-7.33732	1.17161e-06	8.43602e-05	5.65654
SLC35F3	-2.27038	5.3937	-3.67258	0.00189117	0.0272537	-1.7155
KYNU	-2.27258	3.56903	-7.38848	1.06943e-06	7.86951e-05	5.7478
MAP7D2	-2.27405	3.92286	-6.78476	3.21091e-06	0.000196061	4.64723
S100A14	-2.27508	5.29913	-3.9416	0.00105518	0.0175331	-1.14136
MOCOS	-2.27514	6.55556	-4.24284	0.00055029	0.0109313	-0.497296
38047	-2.27619	7.70098	-6.26794	8.5605e-06	0.000411416	3.66422
WFDC3	-2.28837	5.52775	-5.6016	3.1955e-05	0.00113618	2.3436
CGN	-2.28957	6.14534	-7.32908	1.18899e-06	8.53056e-05	5.64182
MISP	-2.29079	6.97612	-7.50285	8.73168e-07	6.76354e-05	5.95048
CCNK	-2.30163	10.4715	-10.1343	1.29268e-08	2.76262e-06	10.1266
GALC	-2.31394	5.13764	-8.68893	1.17915e-07	1.51846e-05	7.94507
GRAMD1C	-2.31798	4.73718	-6.26496	8.60988e-06	0.000412802	3.65846
CFI	-2.31907	3.49651	-5.71689	2.53372e-05	0.000971374	2.57618
UGT8	-2.32707	6.28826	-5.34859	5.34826e-05	0.00171631	1.82768
RGS17	-2.33355	5.61812	-7.43431	9.85766e-07	7.47285e-05	5.82924
LMO7	-2.33408	5.55206	-4.61715	0.000246871	0.00576675	0.299545
FAM83H	-2.35458	8.64726	-5.22052	6.96148e-05	0.00213185	1.56379
RMI2	-2.3588	9.02763	-7.19942	1.50097e-06	0.00010422	5.40871
RIBC2	-2.36331	6.79957	-5.64711	2.91518e-05	0.00106933	2.43561
BLOC1S1	-2.36337	10.4844	-5.92796	1.66415e-05	0.000686469	2.99764
SLC44A3	-2.364	6.17858	-5.99781	1.4499e-05	0.000618409	3.13583
GCA	-2.36606	5.99768	-5.93487	1.64156e-05	0.000679944	3.01134
PLIN2	-2.36955	7.48899	-8.05998	3.33359e-07	3.31527e-05	6.91149
MZT2A	-2.37704	10.5554	-6.68137	3.89549e-06	0.0002259	4.45356
ACP5	-2.39206	7.05646	-4.77364	0.000177163	0.00444879	0.630339
SLC40A1	-2.40704	4.12247	-4.2634	0.000526455	0.0105865	-0.453378
NEURL1B	-2.40875	6.49079	-6.70849	3.70238e-06	0.000219401	4.50451
SYNE4	-2.41356	6.07522	-5.03769	0.000101755	0.00289952	1.18413
TTC7B	-2.42265	6.77046	-4.28157	0.000506269	0.0102732	-0.414589
LOC154761	-2.43441	6.89314	-6.61774	4.39062e-06	0.000247762	4.33364
TNNT1	-2.43443	10.4671	-9.37065	4.03568e-08	6.38368e-06	9.00642
YBX2	-2.43557	9.49903	-6.71354	3.66758e-06	0.000218629	4.51398
LRRCC1	-2.43865	4.42547	-5.69348	2.65563e-05	0.00100134	2.52908
IQCG	-2.44373	6.19883	-5.59229	3.25613e-05	0.00115163	2.32476
SPRY1	-2.44412	7.04061	-6.40803	6.53889e-06	0.000338235	3.93435
ACPP	-2.46079	4.32736	-10.2895	1.03354e-08	2.38653e-06	10.3457
C12orf66	-2.46281	7.03282	-5.97809	1.50733e-05	0.000638832	3.09688
RAB20	-2.46335	6.1958	-5.85622	1.91852e-05	0.000775478	2.85501
KANK1	-2.46369	5.95864	-6.95188	2.35671e-06	0.000152406	4.95706
FBXO32	-2.47226	7.11949	-5.93285	1.64815e-05	0.00068127	3.00732
SMEK1	-2.47247	7.98941	-6.4695	5.81476e-06	0.000307402	4.05202
MUC16	-2.47387	5.58357	-4.48929	0.000324256	0.00712688	0.0280918
PRMT6	-2.482	6.93154	-7.94849	4.02893e-07	3.75046e-05	6.72264
HEY1	-2.48897	4.54312	-4.55112	0.00028415	0.00638512	0.159487
DNAJC22	-2.48975	5.36054	-3.55132	0.00246012	0.0329915	-1.97314
FAM47E /// FAM47E-STBD1 /// STBD1	-2.49149	5.54109	-6.95501	2.34319e-06	0.000152337	4.96282
SH2D3A	-2.49177	6.8221	-4.9855	0.000113478	0.00316179	1.07515
VAMP8	-2.4968	9.26275	-7.75072	5.66064e-07	4.85969e-05	6.38339
MARVELD3	-2.49736	4.75373	-7.94875	4.02715e-07	3.75046e-05	6.72308
RAB15	-2.50269	8.29297	-4.65148	0.0002295	0.00543331	0.372248
MAPK13	-2.51615	5.36482	-7.12664	1.71241e-06	0.000115438	5.27681
NEK3	-2.52152	5.85099	-6.39878	6.65565e-06	0.000342834	3.9166
LXN	-2.52539	4.57934	-5.87348	1.85385e-05	0.000753887	2.8894
SCD	-2.5255	9.91888	-7.16395	1.60039e-06	0.000109355	5.34452
SLC39A11	-2.52598	7.67286	-8.9734	7.48799e-08	1.06537e-05	8.39524
NRP1	-2.53367	4.73993	-9.57231	2.96924e-08	5.05501e-06	9.3091
TRIP11	-2.53787	5.85411	-5.16239	7.85141e-05	0.00235413	1.44343
GTF3C6	-2.54626	9.02473	-4.79389	0.000169746	0.00431104	0.673012
THNSL2	-2.55182	7.44997	-4.55843	0.000279761	0.00631474	0.174987
SFN	-2.55254	10.7439	-5.11018	8.74984e-05	0.00256233	1.33506
ZNF257	-2.56062	3.77001	-4.70464	0.000205017	0.00498619	0.484699
TMC5	-2.56967	4.94496	-8.59222	1.37904e-07	1.73147e-05	7.78961
ARMCX5	-2.57237	6.62012	-4.04226	0.000848533	0.0149266	-0.926098
MEF2C	-2.57268	5.86635	-8.28425	2.28822e-07	2.56805e-05	7.2862
BTBD6	-2.58589	9.39654	-7.87914	4.53655e-07	4.14249e-05	6.60429
PRTFDC1	-2.58898	7.56281	-9.68582	2.50323e-08	4.69892e-06	9.47726
P2RX5	-2.59522	7.57323	-8.09323	3.15145e-07	3.18138e-05	6.96748
GOLGA5	-2.60392	8.32334	-6.38563	6.8255e-06	0.000348014	3.89133
STEAP1	-2.607	6.31398	-6.44284	6.11798e-06	0.000319231	4.00106
UCHL1	-2.60776	8.99761	-9.2007	5.2455e-08	7.91615e-06	8.74741
PIP4K2C	-2.61267	9.5593	-7.87092	4.60093e-07	4.1568e-05	6.59023
MYEOV	-2.62419	5.99855	-6.2685	8.55116e-06	0.000411416	3.66532
MAPK3	-2.64119	7.47855	-6.33056	7.58676e-06	0.000373555	3.78531
IFITM2	-2.64365	8.85973	-7.40757	1.03372e-06	7.71985e-05	5.78175
TMEM154	-2.64526	4.39792	-7.89711	4.39889e-07	4.07232e-05	6.63503
GATM	-2.65755	6.75333	-4.51305	0.000308201	0.0068263	0.0786166
P2RY2	-2.66921	6.47644	-5.54198	3.60523e-05	0.00126177	2.22271
TRIM55	-2.672	4.24071	-7.45081	9.57352e-07	7.29171e-05	5.85848
SERPINA5	-2.67222	4.64764	-6.05774	1.28885e-05	0.000559215	3.25391
STAT4	-2.68216	4.83571	-7.32216	1.20381e-06	8.60616e-05	5.62943
CRABP2	-2.68308	7.19394	-4.79674	0.000168729	0.00430046	0.679009
SLC25A43	-2.68969	7.25555	-6.15801	1.05952e-05	0.000483741	3.45039
BDH2 /// SLC9B2	-2.68993	7.60496	-6.22817	9.24533e-06	0.000434963	3.58705
CHMP4C	-2.69407	5.58007	-4.95104	0.000121968	0.00334271	1.00306
USP43	-2.70192	6.11934	-8.60758	1.34507e-07	1.69944e-05	7.81438
GPR98	-2.70255	5.55538	-4.14777	0.000675502	0.012802	-0.70046
MLKL	-2.70678	6.89999	-5.44234	4.41501e-05	0.00147086	2.01972
GJB3	-2.70771	4.94182	-3.70495	0.00176289	0.0258879	-1.64657
FAM69A	-2.70937	5.68748	-8.50646	1.58602e-07	1.89652e-05	7.6507
FAXC	-2.72708	4.67045	-8.19265	2.6663e-07	2.83917e-05	7.13398
ANXA8 /// ANXA8L1	-2.72927	5.17002	-7.79606	5.23379e-07	4.65228e-05	6.46165
CTSS	-2.73954	5.25184	-6.29447	8.133e-06	0.000395603	3.71559
LCP1	-2.74081	5.9632	-6.89906	2.59767e-06	0.000165643	4.85955
SEL1L3	-2.74909	6.33009	-8.81842	9.57803e-08	1.30893e-05	8.15131
CST6	-2.75365	7.01872	-3.98673	0.000956902	0.0163047	-1.04485
JPH1	-2.76527	5.421	-6.63917	4.21696e-06	0.000239307	4.37409
PON2	-2.77088	10.0566	-11.732	1.4471e-09	5.81414e-07	12.2562
HOOK1	-2.78626	4.88725	-4.07381	0.00079256	0.0141652	-0.858621
HOMER1	-2.79183	6.84076	-4.29244	0.000494559	0.0100865	-0.391366
PCDHA1 /// PCDHA10 /// PCDHA11 /// PCDHA12 /// PCDHA13 /// PCDHA2 /// PCDHA3 /// PCDHA4 /// PCDHA5 /// PCDHA6 /// PCDHA7 /// PCDHA8 /// PCDHA9 /// PCDHAC1 /// PCDHAC2	-2.79483	6.5105	-9.71417	2.39928e-08	4.5904e-06	9.51901
IFNLR1	-2.79496	5.25825	-6.24068	9.02394e-06	0.000427552	3.61136
MDFIC	-2.79525	5.91648	-5.57416	3.37778e-05	0.00119046	2.28801
TC2N	-2.79879	3.89197	-4.60938	0.00025099	0.00582906	0.283064
PSTPIP2	-2.80216	4.56796	-4.78055	0.000174599	0.00440263	0.644887
PIR	-2.80257	7.1746	-7.30951	1.23137e-06	8.7102e-05	5.60678
XKR9	-2.81662	3.51274	-5.87903	1.83355e-05	0.000750186	2.90044
ZNF165	-2.81668	5.80611	-6.14631	1.08396e-05	0.000492495	3.42752
TSKU	-2.81695	8.20968	-5.4736	4.14254e-05	0.00139865	2.08353
ZNF532	-2.81982	6.78484	-7.49501	8.8534e-07	6.78839e-05	5.93665
GPD2	-2.82365	6.64411	-7.61925	7.11654e-07	5.81155e-05	6.15484
SPINT2	-2.82402	10.2036	-7.65966	6.63145e-07	5.48614e-05	6.22535
CHD3	-2.82675	7.72096	-5.86485	1.88589e-05	0.000765367	2.87222
ANKRD22	-2.86358	4.64432	-5.39221	4.89111e-05	0.00160127	1.91715
VLDLR	-2.86668	4.2229	-6.6951	3.79646e-06	0.000223514	4.47937
ADSSL1	-2.86839	6.96175	-5.95128	1.58919e-05	0.000662349	3.04385
PMEPA1	-2.87101	9.04433	-8.41972	1.82865e-07	2.12345e-05	7.50921
SUN3	-2.87922	5.34968	-4.32057	0.000465536	0.00958213	-0.331339
MZT2A /// MZT2B	-2.90475	9.63049	-8.22702	2.51731e-07	2.73353e-05	7.19123
BHLHE40	-2.90518	8.12475	-8.4032	1.87911e-07	2.16759e-05	7.48214
TSPAN12	-2.90721	6.78836	-5.72157	2.51007e-05	0.000965994	2.58558
STEAP2	-2.90889	5.7284	-6.89354	2.62427e-06	0.000165783	4.84935
GSTO2	-2.91004	5.621	-7.78871	5.30064e-07	4.69095e-05	6.44898
ST14	-2.91449	6.11272	-8.52547	1.53748e-07	1.86063e-05	7.68158
FAM25A /// FAM25C /// FAM25G	-2.92962	6.52682	-7.50002	8.77552e-07	6.76354e-05	5.94548
PROM2	-2.95318	6.1693	-9.64745	2.65152e-08	4.75593e-06	9.42059
PKIB	-2.95481	4.33834	-8.18527	2.6995e-07	2.83928e-05	7.12166
SPINT1	-2.99171	6.49136	-10.6442	6.25577e-09	1.67563e-06	10.8364
TMPRSS11E	-3.02597	4.41303	-6.79979	3.12237e-06	0.000192409	4.67525
VRK1	-3.0272	8.11754	-4.14145	0.000684793	0.0129415	-0.713986
SCIN	-3.04021	4.22497	-9.5221	3.20362e-08	5.36314e-06	9.23421
ITGB6 /// LOC100505984	-3.05833	3.98194	-7.64585	6.79323e-07	5.593e-05	6.20128
PAK6	-3.06366	6.32741	-10.047	1.46762e-08	3.10347e-06	10.0021
ELAVL2	-3.07134	5.00197	-5.46455	4.21963e-05	0.00141753	2.06506
DUSP9	-3.07458	7.91773	-8.19157	2.67113e-07	2.83917e-05	7.13218
MTL5	-3.08235	6.01722	-6.38787	6.79626e-06	0.000348014	3.89564
CT45A5 /// LOC102723631	-3.09386	4.29311	-7.53139	8.30326e-07	6.55046e-05	6.00076
WDR66	-3.09432	6.1696	-6.81628	3.0281e-06	0.000187174	4.70596
OASL	-3.10955	7.24114	-7.42365	1.00459e-06	7.5585e-05	5.81033
FOXA2	-3.11224	5.95304	-6.72857	3.56587e-06	0.00021512	4.54216
C11orf86	-3.1193	5.81671	-5.23085	6.81463e-05	0.00209968	1.58513
PPAP2C	-3.12065	9.29658	-9.51393	3.24357e-08	5.38513e-06	9.22199
SLC35G2	-3.12268	7.89548	-7.73948	5.77201e-07	4.89257e-05	6.36394
TMEM173	-3.15801	6.5581	-5.70829	2.57785e-05	0.000981526	2.55887
SYK	-3.15834	5.45466	-8.78759	1.00622e-07	1.3476e-05	8.1024
CBLC	-3.16056	5.14111	-6.53839	5.10123e-06	0.00027772	4.18327
FGF13	-3.16249	5.98849	-8.88676	8.58978e-08	1.19833e-05	8.25925
GRB14	-3.16321	7.00373	-10.0379	1.48724e-08	3.1122e-06	9.98903
FAM83A	-3.17259	6.46305	-11.6528	1.6039e-09	6.00545e-07	12.157
GALNT3	-3.1801	4.44444	-10.6842	5.91624e-09	1.6061e-06	10.8908
MIR6875 /// TRIP6	-3.18399	7.70231	-8.01664	3.58769e-07	3.51576e-05	6.83828
TNNI3	-3.18576	8.33788	-7.182	1.54898e-06	0.000106933	5.3772
HMGB3	-3.20283	9.1255	-13.2369	2.25982e-10	1.50572e-07	14.03
CPSF2	-3.21862	7.88996	-8.4453	1.75329e-07	2.04778e-05	7.55104
KCNMB4	-3.22632	6.75338	-5.37797	5.0357e-05	0.0016402	1.88798
HPDL	-3.24232	6.58029	-7.67087	6.5031e-07	5.42078e-05	6.24487
COMTD1	-3.24775	7.93243	-9.60096	2.84364e-08	4.98297e-06	9.35169
MB	-3.2592	7.92059	-8.34277	2.07643e-07	2.37008e-05	7.38283
AREG	-3.27343	5.48082	-5.98334	1.49182e-05	0.000633597	3.10725
LRG1	-3.29786	6.60512	-8.84256	9.21601e-08	1.26809e-05	8.1895
MYO1D	-3.2984	6.12871	-5.37779	5.0376e-05	0.0016402	1.8876
IFI44	-3.30875	3.93829	-11.6479	1.61429e-09	6.00545e-07	12.1508
FAM213A	-3.31171	8.37048	-10.5702	6.93964e-09	1.81053e-06	10.7351
HMGN5	-3.32144	5.80658	-4.74051	0.000190022	0.00468962	0.560443
MMP13	-3.34472	4.61099	-9.05855	6.54863e-08	9.67319e-06	8.52794
FRK	-3.34564	4.34365	-9.67973	2.52617e-08	4.69892e-06	9.46827
SERPINB5	-3.34993	4.87408	-8.58531	1.39462e-07	1.74015e-05	7.77846
GPRC5C	-3.36598	6.8478	-6.93966	2.41027e-06	0.000154696	4.93455
ZNF185	-3.39412	6.73364	-7.35185	1.14159e-06	8.30918e-05	5.6825
ITGB2	-3.42805	5.32207	-5.42557	4.56875e-05	0.00151455	1.98543
METTL7B	-3.43088	7.96233	-8.67618	1.20367e-07	1.54016e-05	7.92465
F2RL1	-3.47362	8.71127	-9.52488	3.19017e-08	5.36314e-06	9.23836
ERP27	-3.49408	5.40701	-5.71526	2.54202e-05	0.000972697	2.5729
STEAP1B	-3.51282	7.35424	-7.95665	3.97327e-07	3.74737e-05	6.73651
MGMT	-3.52747	7.49531	-7.01155	2.11225e-06	0.000140043	5.06672
PPP1R14C	-3.53626	6.83525	-12.182	8.14586e-10	3.48175e-07	12.8086
GALNT6	-3.55451	6.89983	-10.2303	1.12528e-08	2.53997e-06	10.2625
LRRC34	-3.56456	4.70984	-9.95579	1.67732e-08	3.4036e-06	9.87095
EMB /// EMBP1	-3.594	6.14828	-7.50244	8.73809e-07	6.76354e-05	5.94975
DENND2D	-3.59529	4.91898	-5.66974	2.78538e-05	0.00103459	2.48126
ANK3	-3.59903	4.88788	-9.9055	1.80613e-08	3.62833e-06	9.79827
HSBP1L1	-3.65536	8.19202	-12.2134	7.8315e-10	3.45758e-07	12.8464
MEST	-3.65618	8.66424	-13.2133	2.32353e-10	1.50572e-07	14.0037
IFI27	-3.67935	7.50499	-10.2112	1.15677e-08	2.58204e-06	10.2354
SCEL	-3.68775	3.82995	-11.1242	3.2344e-09	9.65069e-07	11.4783
PTGFRN	-3.68827	6.69735	-16.3119	8.34259e-12	1.52358e-08	17.0851
FN1	-3.70528	5.07356	-12.941	3.20974e-10	1.74272e-07	13.6974
CTAGE15 /// CTAGE4 /// CTAGE6 /// CTAGE8 /// CTAGE9	-3.70803	6.33355	-6.47282	5.77806e-06	0.000306268	4.05837
KRTCAP3	-3.71284	6.50558	-6.31976	7.74619e-06	0.000379545	3.76446
ERBB3	-3.71468	5.74574	-11.5393	1.86057e-09	6.55736e-07	12.0137
CDS1	-3.72143	5.9745	-10.7918	5.09506e-09	1.42159e-06	11.0364
LACTB2	-3.72672	8.00425	-10.293	1.0284e-08	2.38653e-06	10.3506
SMAGP	-3.73473	7.61367	-11.6501	1.60954e-09	6.00545e-07	12.1536
EVA1A	-3.76597	4.21841	-8.31676	2.1679e-07	2.46051e-05	7.33994
FAM83F	-3.77488	5.27145	-8.0017	3.67989e-07	3.53709e-05	6.81299
LAD1	-3.79872	7.12546	-8.40026	1.88824e-07	2.16759e-05	7.47732
SPOCK1	-3.83315	8.44649	-9.64794	2.64959e-08	4.75593e-06	9.42131
ELMO3	-3.84413	7.72512	-6.60411	4.50494e-06	0.000252088	4.30787
GPNMB	-3.86459	4.65146	-11.1169	3.2667e-09	9.65069e-07	11.4686
IRF6	-3.88477	5.66794	-7.83712	4.87613e-07	4.37306e-05	6.53228
BSPRY	-3.90352	6.10662	-11.3942	2.25353e-09	7.4215e-07	11.8284
IL1RAPL1	-3.92219	4.9224	-7.99277	3.73623e-07	3.57415e-05	6.79784
TMEM45A	-3.93605	6.52498	-8.69228	1.17279e-07	1.51846e-05	7.95045
CCL26	-3.96473	5.60742	-6.25229	8.82336e-06	0.00042003	3.6339
MAP7	-3.97555	7.16072	-13.3557	1.96641e-10	1.41486e-07	14.1614
GALNT12	-3.99473	7.69187	-7.75269	5.64131e-07	4.85969e-05	6.38681
ARL14	-4.01819	7.47921	-6.67416	3.94856e-06	0.000227601	4.44
MT1A	-4.01923	8.86759	-11.0595	3.53101e-09	1.02804e-06	11.3931
EMB	-4.02327	6.06039	-5.11166	8.72309e-05	0.00256196	1.33812
SAMD9	-4.03159	5.26621	-6.57948	4.71949e-06	0.000260466	4.26124
FAM25A /// FAM25BP /// FAM25C /// FAM25G	-4.04525	6.07487	-12.3891	6.28945e-10	2.93834e-07	13.0563
CCBE1	-4.04685	5.38351	-11.2027	2.90991e-09	8.9934e-07	11.5808
SIX4	-4.05073	7.00966	-9.49734	3.3263e-08	5.47721e-06	9.19716
SMAD1	-4.08077	6.73684	-9.59889	2.85251e-08	4.98297e-06	9.34862
NKX2-1	-4.13104	6.52399	-9.85672	1.941e-08	3.86067e-06	9.7275
PRKCH	-4.15432	5.38277	-12.8573	3.5493e-10	1.84887e-07	13.6018
TCN1	-4.24551	5.50372	-8.25249	2.41254e-07	2.67677e-05	7.23355
ARHGEF5	-4.29425	7.38589	-10.4199	8.58075e-09	2.15473e-06	10.5278
KDF1	-4.30649	4.81975	-10.0023	1.56681e-08	3.24491e-06	9.93787
MGST2	-4.35462	7.21053	-8.46423	1.69962e-07	1.99671e-05	7.58195
ZNF114	-4.37061	7.0719	-13.5837	1.5102e-10	1.34137e-07	14.4103
TM4SF1	-4.38177	9.71131	-13.5691	1.53574e-10	1.34137e-07	14.3945
PCED1B	-4.39112	6.80716	-6.20917	9.59231e-06	0.0004471	3.5501
TNC	-4.41446	6.52434	-12.848	3.58933e-10	1.84887e-07	13.5912
GPX8	-4.41503	6.29965	-11.6803	1.54745e-09	6.00545e-07	12.1916
MALL	-4.42418	7.15377	-13.6561	1.38987e-10	1.32958e-07	14.4885
TUBBP5	-4.52775	5.51941	-5.91753	1.69886e-05	0.000697922	2.97694
RGCC	-4.57129	5.25975	-7.19812	1.50449e-06	0.00010422	5.40636
AKR1B10	-4.6247	4.95632	-11.1278	3.21897e-09	9.65069e-07	11.4829
SRPX2	-4.68388	5.86524	-8.1747	2.74774e-07	2.86007e-05	7.10402
STEAP1 /// STEAP1B	-4.79695	9.07032	-15.662	1.59696e-11	2.17005e-08	16.4951
SH3BGRL	-4.83386	8.04129	-13.7394	1.26375e-10	1.30798e-07	14.5779
ARHGDIB	-4.83952	6.92673	-14.4731	5.58163e-11	6.22941e-08	15.3417
CDH1	-4.91111	6.09104	-16.4759	7.10722e-12	1.46488e-08	17.2297
TPBG	-4.94899	9.01578	-13.128	2.5695e-10	1.61309e-07	13.9084
KRT7	-4.96695	8.45014	-9.81511	2.06443e-08	3.98772e-06	9.66689
ESRP2 /// MIR6773	-5.03329	6.68476	-10.951	4.09314e-09	1.17467e-06	11.2495
MPZL2	-5.04692	5.22511	-13.4803	1.7015e-10	1.36726e-07	14.298
PCDHB5	-5.18353	6.19437	-10.8924	4.43561e-09	1.25503e-06	11.1714
PON3	-5.20489	5.32685	-13.247	2.23311e-10	1.50572e-07	14.0412
PRAME	-5.20878	7.07053	-11.2389	2.77169e-09	8.70007e-07	11.628
NPTX2	-5.30052	10.1922	-11.4968	1.96774e-09	6.8155e-07	11.9596
AIM2	-5.35978	4.33549	-9.65839	2.60832e-08	4.75593e-06	9.43676
TM4SF18	-5.3998	5.91857	-13.7131	1.30219e-10	1.30798e-07	14.5497
ADD3	-5.57133	8.25048	-11.5771	1.77068e-09	6.46059e-07	12.0615
AP1M2	-5.58	7.33339	-7.57562	7.68188e-07	6.17285e-05	6.07848
CLDN7	-5.62266	7.21658	-15.6477	1.62032e-11	2.17005e-08	16.4818
TPD52L1	-5.64995	8.30832	-15.3264	2.2541e-11	2.83016e-08	16.1795
CDH3	-5.68463	8.14857	-13.3533	1.97202e-10	1.41486e-07	14.1587
IFI16	-5.95692	5.65517	-15.9774	1.16193e-11	1.94517e-08	16.7848
SFTA3	-6.04762	4.36207	-15.7252	1.49771e-11	2.17005e-08	16.5537
EPCAM	-6.07409	7.39793	-11.4674	2.04535e-09	6.96423e-07	11.9222
LY96	-6.0966	5.07155	-14.6117	4.80263e-11	5.67529e-08	15.4813
ESRP1	-6.5144	5.5731	-17.1222	3.8313e-12	9.62087e-09	17.7839
IFITM1	-6.96243	8.41804	-12.9567	3.15018e-10	1.74272e-07	13.7152
MAL2	-7.45785	7.49175	-16.4495	7.29193e-12	1.46488e-08	17.2066

## Sheet: H23-DE_filtered
#all DE genes in resistant H23 cells relative to WT control. Genes significant in 6-hour JQ1 treated H23 control line were excluded from this table. Significance: adjusted p-value (BH) < 0.05, absolute log2fold change >= 1
GENE	logFC	AveExpr	t	P.Value	adj.P.Val	B
MAP7	-5.10883	7.16072	-17.1629	3.6874e-12	2.46921e-08	17.3876
EFEMP1	-6.21091	8.66283	-16.4154	7.53906e-12	3.78631e-08	16.7911
FHL1	-4.04549	8.46618	-16.0555	1.07481e-11	4.31837e-08	16.4916
SPOCK1	5.85814	8.44649	14.7448	4.16143e-11	1.39332e-07	15.3265
SRGN	-5.89328	4.6926	-14.2019	7.51866e-11	2.15775e-07	14.8073
MME	-3.78311	5.09133	-13.5031	1.65728e-10	3.69923e-07	14.1047
CA8	-4.35684	5.20084	-13.073	2.74254e-10	5.50948e-07	13.6519
RGS17	-4.02968	5.61812	-12.8379	3.63308e-10	6.27894e-07	13.3975
WLS	-3.92372	7.31181	-12.8115	3.75067e-10	6.27894e-07	13.3686
NT5E	-4.69262	7.86901	-12.4788	5.62871e-10	8.0768e-07	12.9992
DUSP4	-2.74598	9.01494	-12.1509	8.47111e-10	1.08108e-06	12.625
TGFBR2	-2.92672	7.27545	-12.138	8.6103e-10	1.08108e-06	12.61
MAGEA3 /// MAGEA6	-4.85321	6.43837	-11.4516	2.08864e-09	2.33911e-06	11.7912
F2RL1	-4.11984	8.71127	-11.2968	2.56514e-09	2.56377e-06	11.5999
CXorf57	-3.34872	5.18658	-11.2641	2.68004e-09	2.56377e-06	11.5591
MET	-2.74268	7.15414	-11.1004	3.34053e-09	3.05036e-06	11.3534
RND3	-3.22989	8.15139	-10.885	4.48093e-09	3.9138e-06	11.0784
FHOD3	-3.06526	7.83412	-10.8405	4.76416e-09	3.9878e-06	11.0209
LSR	-2.62169	9.51315	-10.7637	5.29784e-09	4.01309e-06	10.9211
HS6ST2	-3.63541	7.01338	-10.7507	5.39367e-09	4.01309e-06	10.9043
UBE2QL1	-5.31951	6.20927	-10.6695	6.0386e-09	4.33248e-06	10.798
MAGEA4	-3.54347	6.86476	-10.518	7.46835e-09	5.12493e-06	10.5978
CD44	-2.48475	9.00212	-10.4634	8.06797e-09	5.2283e-06	10.5249
DCLK1	-2.96927	4.59813	-10.4022	8.79989e-09	5.52441e-06	10.4428
NAP1L2	-3.36027	4.0506	-10.2113	1.15649e-08	6.63792e-06	10.1842
EREG	-2.76099	4.82926	-10.1553	1.25401e-08	6.99775e-06	10.1074
CRH	-3.90931	5.72741	-10.1298	1.30112e-08	7.06438e-06	10.0725
NEFL	-4.5241	6.10124	-10.001	1.56977e-08	8.08592e-06	9.89415
TNFAIP3	-4.95618	7.0119	-9.94636	1.70071e-08	8.39689e-06	9.81795
RNF128	-5.17413	4.59949	-9.94117	1.71374e-08	8.39689e-06	9.81069
CDH2	-2.79506	5.96078	-9.87913	1.87778e-08	8.98162e-06	9.72366
DKK1	-2.87462	10.4307	-9.82452	2.03581e-08	9.51101e-06	9.64668
VGF	3.38751	8.80943	9.69488	2.46951e-08	1.05583e-05	9.46243
LUM	-3.84521	3.64226	-9.69469	2.47021e-08	1.05583e-05	9.46216
38047	-3.50983	7.70098	-9.66498	2.58266e-08	1.0747e-05	9.41964
OXCT1	-2.52717	7.26019	-9.65507	2.62134e-08	1.0747e-05	9.40544
COL4A6	-3.10553	4.91399	-9.559	3.02958e-08	1.17041e-05	9.26706
JAG1	-2.35289	6.78059	-9.41819	3.75249e-08	1.37061e-05	9.06215
GEM	-3.74581	5.69875	-9.3163	4.38711e-08	1.54917e-05	8.91229
RIPK4	-2.92535	7.56228	-9.31458	4.39871e-08	1.54917e-05	8.90975
ARNTL2	-2.43826	8.11543	-9.30375	4.47268e-08	1.54917e-05	8.89375
SOX9	-3.2599	7.31615	-8.82265	9.51351e-08	3.08253e-05	8.16705
ITGA2	-2.78079	7.91385	-8.7856	1.00944e-07	3.21884e-05	8.1098
PON2	-2.0688	10.0566	-8.75936	1.05281e-07	3.25415e-05	8.06915
MSL3P1	-3.19137	6.77137	-8.67736	1.20136e-07	3.60212e-05	7.94153
COL4A5	-2.99426	4.39404	-8.59671	1.36903e-07	4.04447e-05	7.81509
HMGB3	-2.07742	9.1255	-8.58571	1.39372e-07	4.05773e-05	7.79778
RCAN1	1.87497	7.33948	8.51724	1.55831e-07	4.40914e-05	7.68964
VAMP8	-2.74024	9.26275	-8.50644	1.58607e-07	4.4174e-05	7.67253
TPD52L1	-3.13313	8.30832	-8.49911	1.60521e-07	4.4174e-05	7.6609
HMSD	-3.84689	5.10961	-8.4178	1.83444e-07	4.91362e-05	7.53145
PCK2	1.90242	7.64528	8.34083	2.08309e-07	5.50621e-05	7.40807
PTGER4	-2.06627	6.88279	-8.20181	2.6257e-07	6.85034e-05	7.18312
ITM2A	-3.7958	4.98165	-8.12237	3.00039e-07	7.53435e-05	7.05334
RBMS1	2.04405	9.47788	8.03686	3.46674e-07	8.47531e-05	6.91266
TMEFF2	-2.39844	4.74709	-8.03094	3.50167e-07	8.47531e-05	6.9029
CXCR4	-2.29495	5.23086	-7.96515	3.91607e-07	9.14117e-05	6.7939
YARS2	-2.08278	8.71776	-7.95571	3.97963e-07	9.14117e-05	6.7782
FASTKD3	-2.19649	8.62166	-7.95262	4.00066e-07	9.14117e-05	6.77307
ZMAT3	1.70396	7.11708	7.95209	4.00429e-07	9.14117e-05	6.77218
OCIAD2	-2.34815	8.78728	-7.9301	4.15748e-07	9.38423e-05	6.73557
SVIP	-2.79201	6.97213	-7.80346	5.16739e-07	0.000114074	6.52339
ZNF711	-2.84155	3.38541	-7.76102	5.56061e-07	0.000120115	6.45177
PQLC3	2.3422	8.4125	7.73229	5.84444e-07	0.000122644	6.40314
UGT8	-3.36347	6.28826	-7.73067	5.86085e-07	0.000122644	6.4004
MRPS35	-1.53683	10.2107	-7.72012	5.96912e-07	0.000123622	6.38251
PCOLCE2	-2.03108	7.28542	-7.71069	6.06774e-07	0.000124382	6.3665
RARRES1	2.63876	3.61911	7.69074	6.28188e-07	0.000127471	6.3326
PCDHB5	-3.65478	6.19437	-7.67998	6.40071e-07	0.000128584	6.31429
NRG1	-1.75721	5.74327	-7.67142	6.49682e-07	0.000129222	6.29972
ANTXR2	-1.83809	5.68794	-7.62228	7.07891e-07	0.000138066	6.21582
NMU	-2.89599	6.50774	-7.58306	7.58234e-07	0.000145068	6.14862
WWC3	2.00675	7.3513	7.56446	7.834e-07	0.000148469	6.11667
CADM1	-2.71491	6.29447	-7.43227	9.89335e-07	0.000185745	5.88818
RNF182	-2.91024	3.75645	-7.33362	1.17937e-06	0.000217537	5.71599
FAM110B	-2.93285	4.7031	-7.31267	1.22442e-06	0.000219619	5.67924
TES	-1.99466	8.02975	-7.2858	1.28484e-06	0.000228417	5.632
CPVL	-2.70566	4.14546	-7.27144	1.31839e-06	0.000232326	5.60672
CT83	-3.31506	7.68774	-7.25119	1.36725e-06	0.000238841	5.57102
COX16 /// SYNJ2BP-COX16	-2.46552	7.38035	-7.17955	1.55585e-06	0.000265033	5.44422
SCG2	-5.08774	5.58461	-7.17922	1.55677e-06	0.000265033	5.44364
ARRDC4	3.23684	5.51351	7.1481	1.64702e-06	0.000274973	5.38832
NELFCD	-1.43945	10.1157	-7.12396	1.72076e-06	0.000283347	5.34532
COCH	3.11604	3.50787	7.10611	1.77747e-06	0.000290306	5.31347
ANTXR1	-1.54645	4.82943	-7.00988	2.1187e-06	0.000343247	5.14095
BEX4	2.4363	3.57196	6.88813	2.65062e-06	0.000419277	4.92073
ENPP4	-2.30063	3.71392	-6.80489	3.09288e-06	0.000477945	4.76891
SIPA1L1	-2.35688	7.25492	-6.76486	3.3322e-06	0.000510997	4.69556
GATA3	-2.23951	6.39053	-6.70102	3.7546e-06	0.00057141	4.57806
C12orf56	-2.24495	4.05409	-6.69621	3.78858e-06	0.000571554	4.56919
RDH10	-1.53951	7.94371	-6.69286	3.81245e-06	0.000571554	4.563
PHLDB2	-2.63268	5.77059	-6.6743	3.94752e-06	0.00058742	4.52872
CNPY2	-1.31317	9.96184	-6.6607	4.04965e-06	0.000595713	4.50356
PGRMC1	-1.46741	10.5035	-6.659	4.06255e-06	0.000595713	4.50043
ADI1	1.52192	11.6008	6.62298	4.34748e-06	0.000632874	4.43365
C19orf33	-2.33562	10.0175	-6.57054	4.79989e-06	0.000693705	4.33612
HGF	-2.7817	4.31913	-6.5579	4.91609e-06	0.000700421	4.31254
DHRS12	1.84446	5.46795	6.52927	5.19017e-06	0.0007307	4.25907
MEST	-1.80637	8.66424	-6.52814	5.20136e-06	0.0007307	4.25695
IRAK1	-2.7689	10.2265	-6.50222	5.46376e-06	0.000762233	4.20844
ZNF462	-3.39663	6.28449	-6.48283	5.66904e-06	0.000780339	4.17208
DAB2 /// LOC101926921	-2.44085	5.49563	-6.48262	5.67124e-06	0.000780339	4.1717
TMEM106C	-1.48602	11.2233	-6.44638	6.07682e-06	0.000826978	4.10359
MSRB3	-1.89266	6.56417	-6.42558	6.323e-06	0.000844101	4.06443
OAS3	-1.61353	6.83334	-6.42424	6.3392e-06	0.000844101	4.06191
CPM	-1.62699	5.08161	-6.4077	6.54295e-06	0.000864745	4.03071
QPCT	-3.81764	5.56595	-6.3519	7.28183e-06	0.000956109	3.92518
MTMR1	-1.48237	6.8308	-6.3399	7.45167e-06	0.000970111	3.90243
FHL2	-1.87308	8.83158	-6.33758	7.48505e-06	0.000970111	3.89803
ITGAM	-2.47181	4.31853	-6.32848	7.61726e-06	0.000980918	3.88075
ASMTL	1.90083	9.27933	6.29707	8.09229e-06	0.00102497	3.82107
NSUN2	-1.69035	9.75835	-6.2859	8.26868e-06	0.00103818	3.79979
UROS	1.66859	9.57248	6.27095	8.51086e-06	0.00106195	3.7713
NEK9	1.48673	8.52238	6.26753	8.56731e-06	0.0010624	3.76478
IL18	-3.98088	6.34895	-6.25063	8.8518e-06	0.00109094	3.73254
MGST2	-3.20548	7.21053	-6.23062	9.20158e-06	0.00112714	3.6943
RDH11	-1.50892	11.4265	-6.20845	9.60559e-06	0.00116245	3.65188
MPP5	-2.43284	9.16974	-6.17173	1.0316e-05	0.00122626	3.58146
TXNIP	2.35805	8.64142	6.16145	1.05244e-05	0.00124367	3.56171
IMPA1	-1.33781	7.32685	-6.13778	1.10213e-05	0.00129478	3.51616
HDGFRP3	-2.7891	8.09746	-6.13343	1.11151e-05	0.00129821	3.50779
EMB /// EMBP1	-2.9347	6.14828	-6.12615	1.12742e-05	0.00130917	3.49377
COQ10A	-2.04044	8.09586	-6.12018	1.14062e-05	0.0013169	3.48227
IRX3	-3.30818	8.11518	-6.07794	1.23883e-05	0.0014221	3.40072
QPRT	-2.44517	6.39217	-6.07165	1.25418e-05	0.00143155	3.38856
TMEM41A	1.68023	8.67465	6.06282	1.27607e-05	0.0014483	3.37147
ZFAND1	-1.80776	8.36932	-6.00508	1.42929e-05	0.00160554	3.25948
WASF3	-2.10955	4.8642	-6.00462	1.43059e-05	0.00160554	3.25859
SERPINB2	-4.40711	3.9681	-5.98227	1.49497e-05	0.00166847	3.21511
ECHDC3	2.32131	7.95126	5.9651	1.54644e-05	0.00170694	3.18167
E2F2	-1.49273	6.68724	-5.96002	1.56201e-05	0.00171472	3.17177
FZD6	-2.07055	7.28471	-5.94308	1.61515e-05	0.00176065	3.13873
MMP9	-2.49354	7.16448	-5.94113	1.62139e-05	0.00176065	3.13492
LIMA1	-2.21403	7.84991	-5.93605	1.63775e-05	0.00176885	3.125
CA12	1.67094	6.45507	5.92764	1.66522e-05	0.00178891	3.10857
EPB41L2	-1.666	7.72295	-5.8849	1.8123e-05	0.00191618	3.02495
P2RX5	-1.88592	7.57323	-5.88129	1.82536e-05	0.00191988	3.01786
H2AFY2	-2.27664	5.59667	-5.84605	1.95769e-05	0.00202435	2.94871
SLC6A15	-2.7792	3.80398	-5.84418	1.96499e-05	0.00202435	2.94503
KLRC3	-3.17989	6.15529	-5.8383	1.98809e-05	0.00203769	2.93349
NEXN	-1.95343	5.09199	-5.83564	1.99866e-05	0.00203813	2.92824
CDH10	-2.36796	3.69798	-5.8158	2.07922e-05	0.00209896	2.8892
PSEN1	1.40572	8.4407	5.81086	2.09975e-05	0.00210909	2.87949
CALD1	-1.72617	7.5426	-5.80706	2.11575e-05	0.00211459	2.87199
GALNT14	-2.40616	5.15458	-5.77975	2.23423e-05	0.00217357	2.81815
FAM60A	-1.32712	8.67583	-5.75812	2.33292e-05	0.00223931	2.77544
ITGA5	-1.65616	6.85914	-5.75708	2.3378e-05	0.00223931	2.77337
MCTP1	-1.92017	4.6638	-5.75642	2.34086e-05	0.00223931	2.77208
FLRT3	-2.05933	4.26065	-5.72806	2.47765e-05	0.00234729	2.71596
CEP19	1.6441	7.17095	5.72502	2.49276e-05	0.00234729	2.70995
CDKN2B	-1.6369	5.99314	-5.71884	2.52384e-05	0.00234729	2.6977
RGS10	1.52355	9.82052	5.70715	2.58373e-05	0.00239191	2.67453
EPB41L3	-1.72221	3.9822	-5.70343	2.60308e-05	0.00239878	2.66715
LOC101929880 /// QPRT	-2.67191	6.18118	-5.69848	2.62908e-05	0.00241167	2.65733
CEBPD	3.05913	8.06982	5.68863	2.68163e-05	0.00244869	2.63777
MYL6B	-1.5592	9.40354	-5.67819	2.73849e-05	0.0024893	2.61704
F8	-1.74808	7.10635	-5.65917	2.84528e-05	0.00257472	2.57923
CCDC91	-1.2651	6.8673	-5.65615	2.86264e-05	0.00257882	2.57322
TSPAN13	-2.1216	9.31816	-5.64924	2.90271e-05	0.00260324	2.55948
PYCARD	-2.38895	6.77798	-5.64103	2.95113e-05	0.0026349	2.54313
C2orf43	1.65468	5.90811	5.62275	3.06193e-05	0.00270692	2.5067
HMGN5	-3.93883	5.80658	-5.62167	3.06859e-05	0.00270692	2.50456
BLVRA	1.67828	9.71667	5.60351	3.18319e-05	0.00276901	2.46832
HRASLS	-2.55053	5.3902	-5.57153	3.39577e-05	0.00292779	2.40443
FAM101B	2.04601	7.5229	5.5556	3.50706e-05	0.00301083	2.37255
FSTL1	1.54203	7.10986	5.54348	3.5943e-05	0.00307259	2.34827
LINC00526	2.09306	6.5976	5.53759	3.63747e-05	0.00309632	2.33647
SPINT2	-2.03286	10.2036	-5.51379	3.81746e-05	0.00323582	2.28873
HSD17B4	-1.30624	8.81165	-5.5034	3.89894e-05	0.003291	2.26786
GPR126	-1.64617	6.68535	-5.49633	3.95535e-05	0.00332464	2.25366
CRIM1 /// LOC101929500	1.62998	7.67334	5.48789	4.02382e-05	0.00335413	2.2367
KLHL24	2.14329	6.70761	5.47791	4.10635e-05	0.00340878	2.21663
AAMDC	1.38003	8.57528	5.47499	4.13085e-05	0.00341068	2.21075
MAP1B	-1.32376	7.48832	-5.47359	4.1426e-05	0.00341068	2.20795
GSTZ1	2.05919	8.43245	5.47071	4.16698e-05	0.00341675	2.20215
KLHL4	-2.61615	5.26463	-5.46162	4.24486e-05	0.00345243	2.18385
STUB1	1.61741	11.0774	5.45957	4.26262e-05	0.00345289	2.17972
TTL	1.40892	8.18397	5.45545	4.29857e-05	0.00346803	2.17142
GINS2	-1.17927	10.0911	-5.43806	4.45371e-05	0.00356852	2.13638
LINC01296	2.10701	7.28584	5.43752	4.45865e-05	0.00356852	2.13528
FLRT2 /// LOC100506718	-2.26457	4.64134	-5.42104	4.61119e-05	0.00364183	2.10203
TINF2	1.31931	8.99047	5.42078	4.61361e-05	0.00364183	2.10152
PROCR	-1.22939	9.04306	-5.41981	4.62276e-05	0.00364183	2.09956
CPE	-1.58771	7.25142	-5.3862	4.95157e-05	0.00388563	2.03165
VTI1B	-1.59615	9.26124	-5.36474	5.17407e-05	0.00404443	1.98821
PRR13	-1.19522	11.4522	-5.35181	5.31307e-05	0.0041136	1.96201
MTMR2	-1.97945	7.15721	-5.3508	5.32399e-05	0.0041136	1.95998
SYT1	-1.74547	5.12454	-5.33593	5.48895e-05	0.00418641	1.92983
MOCOS	-2.8608	6.55556	-5.33501	5.49933e-05	0.00418641	1.92796
NPTX1	1.75904	7.93338	5.3262	5.59975e-05	0.00424503	1.91008
PRKCDBP	1.72676	8.15774	5.32234	5.64424e-05	0.00426268	1.90225
PIGZ	1.59236	6.14591	5.31522	5.72746e-05	0.00430354	1.88779
AREG	-2.90727	5.48082	-5.31405	5.74119e-05	0.00430354	1.88542
RAB3IP	-1.61395	5.88224	-5.26147	6.39747e-05	0.00477765	1.77847
DPYSL3	-2.91192	6.70022	-5.24983	6.55283e-05	0.00485755	1.75476
DLGAP1	-1.33813	4.45604	-5.23949	6.69416e-05	0.00494408	1.73368
COL5A2	-1.34785	5.19145	-5.20845	7.13738e-05	0.00525212	1.67033
ATP5S	1.44017	8.72919	5.19056	7.40636e-05	0.00539081	1.63378
STEAP1 /// STEAP1B	-1.58726	9.07032	-5.18239	7.53269e-05	0.00545249	1.61707
ZFHX4	-1.88769	3.68239	-5.18043	7.56335e-05	0.00545249	1.61306
ITGAE	-1.41146	11.0479	-5.17984	7.57253e-05	0.00545249	1.61186
TCEAL1	-1.51786	9.9234	-5.1761	7.6315e-05	0.00547533	1.6042
HUS1	1.31885	7.71124	5.16577	7.79652e-05	0.00557382	1.58306
RSPH3	1.68857	6.92784	5.14344	8.16593e-05	0.00579666	1.53733
SGCE	-1.40131	7.20318	-5.13839	8.25205e-05	0.00583716	1.52697
FZD7	1.16998	6.80458	5.13571	8.29798e-05	0.00584905	1.52148
S100A4	-1.89085	7.31692	-5.13158	8.36957e-05	0.00586436	1.513
MTRR	-1.41356	8.07469	-5.13109	8.37807e-05	0.00586436	1.51199
FYTTD1	1.04244	9.62361	5.10678	8.81198e-05	0.00614666	1.46212
PPM1H	-1.74808	7.28808	-5.09782	8.97777e-05	0.00624064	1.44371
ERGIC2	-1.78617	5.56524	-5.09184	9.09002e-05	0.00628131	1.43143
IGFBPL1	-1.398	6.85394	-5.09073	9.11103e-05	0.00628131	1.42915
SYNJ2BP /// SYNJ2BP-COX16	-1.05163	8.78504	-5.08787	9.16554e-05	0.00628418	1.42326
FAM46A	1.83191	6.84728	5.08294	9.25991e-05	0.00629608	1.41314
CHD3	-2.44582	7.72096	-5.07451	9.424e-05	0.00636449	1.39579
TMEM40	-2.30329	5.42201	-5.07292	9.45526e-05	0.00636449	1.39252
THAP8	1.79084	6.70686	5.07101	9.49288e-05	0.00636449	1.3886
GPC4	-1.57208	4.71241	-5.04658	9.98874e-05	0.00662872	1.33832
AIFM1	-1.26245	9.80579	-5.04529	0.000100155	0.00662872	1.33567
PLD1	1.30197	5.74618	5.04152	0.000100947	0.00664895	1.32789
CCND2	-1.78397	5.66074	-5.03331	0.00010269	0.00671321	1.31099
DUT	-1.11436	9.47963	-5.03331	0.000102691	0.00671321	1.31098
GATC	-1.6411	7.38171	-5.03066	0.00010326	0.00671321	1.30553
TMSB15A /// TMSB15B	-1.41873	5.87346	-5.02707	0.000104037	0.00672027	1.29812
RIMS2	-2.40312	4.23485	-5.01694	0.00010626	0.00681999	1.27724
FOXC1	1.92226	9.34505	4.99152	0.000112058	0.00714646	1.22478
SIX4	-2.12488	7.00966	-4.982	0.000114313	0.00726721	1.20511
ZFP36L1	-1.45453	6.99562	-4.97873	0.000115098	0.00727927	1.19836
PARVA	1.11619	7.18741	4.97819	0.000115228	0.00727927	1.19724
RACGAP1	-1.69258	9.21224	-4.97318	0.000116442	0.00733291	1.1869
TLN2	2.07555	6.61577	4.96963	0.000117311	0.00734998	1.17955
CHMP4A /// TM9SF1	1.3179	9.05529	4.96901	0.000117462	0.00734998	1.17829
DSP	-1.70352	9.92766	-4.9676	0.00011781	0.00734998	1.17536
OTUD1	1.47514	8.09555	4.96348	0.000118832	0.00736792	1.16684
IMP4	1.21529	10.9191	4.95571	0.00012078	0.00746569	1.15078
DCTD	-1.15455	8.94865	-4.95052	0.000122101	0.00752421	1.14004
DENND5B	-1.38781	5.42377	-4.94732	0.000122924	0.00755173	1.13341
FMR1	-1.56887	7.03134	-4.94357	0.000123892	0.00758803	1.12567
MEF2C	-1.53251	5.86635	-4.93482	0.000126187	0.00767373	1.10755
SNAI2	2.11009	7.15499	4.93132	0.000127115	0.00767373	1.10032
EIF4EBP2	1.33502	8.49399	4.93116	0.000127159	0.00767373	1.09997
FADS1 /// MIR1908	-1.21261	8.81789	-4.931	0.000127202	0.00767373	1.09965
VEGFC	-2.42176	4.44664	-4.92714	0.000128234	0.00770028	1.09166
PALLD	1.7866	8.07672	4.9265	0.000128408	0.00770028	1.09032
AP2M1	1.53956	9.78159	4.91006	0.000132915	0.00794683	1.05627
SERPINB9	1.31511	4.95987	4.90186	0.000135226	0.00799852	1.03926
ERCC6 /// ERCC6-PGBD3 /// PGBD3	1.58975	7.1323	4.90134	0.000135372	0.00799852	1.03819
SORL1	-2.24598	7.28256	-4.89758	0.000136446	0.00803831	1.0304
PRTFDC1	-1.30794	7.56281	-4.89324	0.000137695	0.00804801	1.02141
TST	1.82013	9.78701	4.89323	0.000137699	0.00804801	1.02138
CDK2	-1.46851	9.39164	-4.89284	0.000137812	0.00804801	1.02056
LYRM9	1.60674	6.95658	4.88802	0.000139215	0.00810634	1.01057
PRR5L	-1.71039	5.36617	-4.88522	0.000140036	0.00813061	1.00476
TP53I3	1.56049	8.47423	4.88224	0.000140916	0.00815811	0.998584
CHMP1B	1.5757	10.111	4.87878	0.000141945	0.00817056	0.991407
ACTR1B	1.21777	9.73808	4.86642	0.000145683	0.00832815	0.965751
IMPA2	1.5539	10.75	4.86642	0.000145685	0.00832815	0.965739
MTHFD1	-1.33395	11.1906	-4.86563	0.000145926	0.00832815	0.964108
ZNF415	-2.67133	5.92318	-4.86088	0.000147391	0.00835975	0.954248
POLR2H	1.43805	11.4266	4.8598	0.000147728	0.00835975	0.951996
LEF1	-1.16263	3.56755	-4.84998	0.000150815	0.00851043	0.931593
SLC44A3	-1.90654	6.17858	-4.83717	0.000154939	0.00871868	0.904971
PCDHA1 /// PCDHA10 /// PCDHA11 /// PCDHA12 /// PCDHA13 /// PCDHA2 /// PCDHA3 /// PCDHA4 /// PCDHA5 /// PCDHA6 /// PCDHA7 /// PCDHA8 /// PCDHA9 /// PCDHAC1 /// PCDHAC2	-1.39073	6.5105	-4.83383	0.000156032	0.00875567	0.898034
FOXRED2	1.18508	8.92975	4.82483	0.000159023	0.00889635	0.879304
ME1	-2.10949	7.27938	-4.82279	0.000159707	0.00889635	0.87507
ROR2	-1.43416	4.90731	-4.82231	0.000159868	0.00889635	0.874075
MTCL1	1.976	9.04666	4.81897	0.000160997	0.00893443	0.867131
OLR1	1.74648	4.93886	4.81647	0.000161847	0.0089569	0.861933
TXNRD2	-1.61847	6.73757	-4.80676	0.000165199	0.00911727	0.841712
L2HGDH	1.16688	6.3442	4.79985	0.000167623	0.0092257	0.827342
AVEN	1.51646	8.93722	4.79744	0.000168478	0.00924742	0.822323
EPHA2	-1.65823	8.60424	-4.79488	0.000169392	0.00927226	0.816986
C8orf44-SGK3 /// SGK3	-1.47951	6.87471	-4.79081	0.000170856	0.00932697	0.808499
NUP107	-1.35387	10.1712	-4.76751	0.000179475	0.00974452	0.759956
SLITRK4	-2.26172	4.32547	-4.76407	0.000180786	0.00978922	0.75278
EEFSEC	1.93209	9.05177	4.75776	0.000183212	0.00989392	0.739633
SOX17	-1.275	5.02049	-4.75049	0.00018605	0.0100202	0.724473
PTPRK	-1.32208	5.75952	-4.74613	0.000187776	0.0100429	0.715368
PLK2	-1.35532	8.24238	-4.74456	0.0001884	0.0100429	0.712095
C3	-1.49836	6.06635	-4.74438	0.00018847	0.0100429	0.711726
SLC50A1	1.37883	8.9128	4.7373	0.000191316	0.0101607	0.696948
HMGA2	-1.41927	5.36684	-4.73637	0.000191693	0.0101607	0.695007
CAT	1.19399	8.56221	4.7284	0.000194956	0.0103065	0.678361
PRAF2	1.82021	8.23522	4.72084	0.000198104	0.010411	0.662571
VPS8	1.89244	6.46201	4.71992	0.000198488	0.010411	0.660658
CCDC84	-1.72522	7.14275	-4.71473	0.000200682	0.0104987	0.649821
MOB3B	-1.41099	4.46231	-4.70653	0.000204198	0.0106273	0.632695
GALNT6	-1.63386	6.89983	-4.70244	0.000205978	0.0106922	0.624142
LCMT2	1.40495	7.75531	4.6796	0.000216199	0.0111651	0.576396
POC1B	-1.46861	6.32321	-4.67717	0.000217316	0.011194	0.571319
LRRC8A	1.08769	8.83964	4.67516	0.000218245	0.0112131	0.567114
RBMXL1	-1.30819	6.07004	-4.67219	0.000219625	0.0112552	0.5609
RAB31	-1.30126	9.45108	-4.66737	0.000221884	0.011342	0.550815
KIAA1551	-1.76587	7.05325	-4.65868	0.000226018	0.0115241	0.532619
DALRD3	1.62967	8.84036	4.6346	0.000237879	0.0120981	0.482213
DCUN1D1	1.27734	8.23281	4.61984	0.000245466	0.0124211	0.451278
BCCIP	-1.03814	8.33638	-4.60255	0.000254663	0.0127898	0.415039
MIPEP	1.43571	9.39604	4.59561	0.000258452	0.0129478	0.400488
SNX19	1.30764	6.48478	4.58933	0.00026193	0.0130779	0.387323
ALG14	-1.25739	7.49348	-4.58858	0.000262352	0.0130779	0.385736
ASNS	1.48434	11.7633	4.5837	0.000265093	0.0131818	0.375496
NPY	-1.9853	4.64319	-4.57512	0.000269982	0.0133918	0.357496
ETS1	-1.76338	7.18001	-4.57154	0.00027205	0.013435	0.349983
LRRC49	-1.67206	5.86142	-4.57129	0.000272192	0.013435	0.349468
NR0B1	-1.97801	4.60569	-4.5595	0.000279122	0.0137434	0.324705
TMCO4	-1.47871	6.06737	-4.55698	0.000280627	0.0137836	0.319412
VIPAS39	1.39178	7.90502	4.55407	0.000282371	0.0138236	0.313308
C4orf46	-1.56073	7.17085	-4.55333	0.000282816	0.0138236	0.311759
LPCAT2	-1.56433	6.1911	-4.54639	0.000287037	0.0139282	0.29717
GDA	1.56262	4.25921	4.54473	0.000288055	0.0139439	0.293684
SERTAD1	1.30819	8.93824	4.54238	0.000289503	0.0139803	0.288747
ASS1	1.39338	8.72476	4.54028	0.0002908	0.0140093	0.284344
SPATS2L	-1.33972	8.45642	-4.53391	0.00029478	0.0141671	0.27096
IGFBP6	-1.9268	7.50292	-4.53019	0.000297126	0.0142457	0.263155
GDF11	-1.0916	6.91889	-4.51921	0.000304174	0.0145144	0.240074
DDX46	-1.23116	8.05315	-4.50141	0.000315964	0.0150057	0.202636
YBX2	-1.63171	9.49903	-4.49774	0.000318447	0.0150869	0.194932
ANGPT1	-1.25008	3.28272	-4.49667	0.000319177	0.0150869	0.192678
TEX15	-1.45327	6.85414	-4.49479	0.000320465	0.0151123	0.188713
GBE1	1.3882	7.66835	4.47757	0.000332477	0.0156146	0.152497
GRAMD1B	-1.85964	5.9098	-4.4773	0.000332672	0.0156146	0.151922
CD200	-1.59593	3.70589	-4.47558	0.000333896	0.0156355	0.148307
ITFG3	2.19041	9.04055	4.47093	0.000337232	0.0157185	0.138522
SRXN1	1.38533	10.6034	4.46625	0.000340632	0.0158402	0.128652
GFPT2	1.26646	7.56663	4.45805	0.000346654	0.0159541	0.111407
SMIM19	1.05027	9.49448	4.45752	0.000347054	0.0159541	0.110273
TMEM144	-1.56856	5.334	-4.44823	0.000354021	0.0162373	0.0907161
IRS2	1.73293	6.67755	4.43695	0.000362671	0.0165961	0.0669659
KCTD21	1.05845	6.50527	4.43144	0.000366981	0.0167313	0.0553457
RHOB	2.7571	8.17642	4.43104	0.00036729	0.0167313	0.0545162
N6AMT2	1.78424	8.11261	4.42983	0.000368243	0.0167367	0.0519687
HPSE	1.65415	6.5175	4.42714	0.000370376	0.0167957	0.0462878
BCL6	1.65951	6.56674	4.42383	0.000373007	0.0168147	0.0393238
PLS3	-2.0079	11.3672	-4.42355	0.000373233	0.0168147	0.038727
STEAP2	-1.86658	5.7284	-4.42346	0.000373306	0.0168147	0.0385366
NDUFC1	-1.2621	11.524	-4.41105	0.000383363	0.0171906	0.0123896
NOVA1	-1.57961	4.57993	-4.4051	0.000388284	0.0173725	-0.000155812
ATP8B3	-1.3335	6.00513	-4.40118	0.000391559	0.0174801	-0.00841688
NR2F2	-1.34382	7.97483	-4.39675	0.000395303	0.0176081	-0.0177734
OLFML3	-1.79929	5.10126	-4.38225	0.000407789	0.018084	-0.0483522
AP1G2	1.83112	9.21534	4.38097	0.000408904	0.0180936	-0.0510379
ZC3H8	1.47491	9.0485	4.37882	0.000410796	0.0180968	-0.055576
PXK	-1.16634	6.66289	-4.37813	0.000411403	0.0180968	-0.0570286
TPGS2	-1.11994	10.3511	-4.37782	0.00041168	0.0180968	-0.0576888
TPBG	-1.64792	9.01578	-4.37138	0.000417409	0.0183086	-0.0712771
GTF3C6	-2.31888	9.02473	-4.3658	0.000422439	0.0184634	-0.0830523
ANXA1	1.36778	10.0338	4.36543	0.000422776	0.0184634	-0.0838377
BTG2	2.07742	5.93441	4.36098	0.00042683	0.0186	-0.0932183
AFAP1	1.1287	6.26903	4.35939	0.00042829	0.0186232	-0.0965752
TGM2	-1.23913	6.33415	-4.356	0.000431422	0.0187189	-0.103736
BAIAP2L1	-1.53985	8.29108	-4.35417	0.00043312	0.0187521	-0.107599
SMURF2	-1.85551	7.07802	-4.3513	0.000435791	0.0188271	-0.113641
FBXO27	-1.8439	7.66456	-4.34655	0.000440263	0.0189795	-0.123676
CBY1	1.31617	8.83949	4.34298	0.000443654	0.0190847	-0.131216
SERPINE1	1.85125	7.31694	4.33671	0.00044967	0.0193022	-0.144454
MLKL	-2.15415	6.89999	-4.3312	0.000455019	0.0194683	-0.156076
PIR	-1.66034	7.1746	-4.33039	0.000455812	0.0194683	-0.157786
LETMD1	-1.02428	7.66514	-4.32974	0.000456448	0.0194683	-0.159156
TMED10	1.04332	10.8031	4.32252	0.000463587	0.0197309	-0.174407
IRF9	1.6439	7.3592	4.31952	0.00046659	0.0198168	-0.180751
DUSP5	-1.34479	8.65201	-4.31812	0.000467996	0.0198345	-0.183708
ATF1	-1.83995	8.04523	-4.31328	0.00047289	0.0199998	-0.193928
MED12	-1.59587	7.45408	-4.3122	0.000473992	0.0200043	-0.196216
OCEL1	1.45411	7.85454	4.31023	0.000476002	0.020024	-0.200374
IGF2 /// INS-IGF2	-1.29342	6.52394	-4.30879	0.000477473	0.020025	-0.203404
CUL4B	-1.27042	8.83353	-4.2992	0.00048742	0.0203149	-0.223661
RAB11FIP5	1.53236	7.12647	4.29537	0.000491452	0.0204405	-0.231753
TRIO	-1.31017	6.65423	-4.29311	0.000493856	0.0204981	-0.236547
IPO8	-1.69203	7.05931	-4.29149	0.00049558	0.0205272	-0.239969
SCAMP2	1.33932	9.21187	4.28101	0.000506871	0.0209274	-0.262096
SLC18B1	-1.0256	5.93965	-4.2806	0.000507324	0.0209274	-0.262974
ABCG1	1.45957	5.07754	4.27473	0.000513772	0.0211313	-0.275378
TRAPPC6A	1.67573	9.14101	4.27419	0.000514371	0.0211313	-0.276522
DLC1	1.47125	5.20865	4.27026	0.000518739	0.0212672	-0.284826
CCT5	-1.04624	9.91376	-4.26693	0.000522474	0.0213586	-0.291871
BDH2 /// SLC9B2	-1.84233	7.60496	-4.26566	0.0005239	0.0213586	-0.294548
SENP2	1.14135	8.29581	4.26543	0.000524158	0.0213586	-0.29503
MAP3K5	-1.80988	5.85922	-4.26421	0.00052554	0.0213716	-0.297616
NUP62CL	-3.03808	6.49315	-4.26081	0.000529405	0.0214655	-0.304811
SFRP1	-1.07479	4.87976	-4.2603	0.000529986	0.0214655	-0.30589
MTL5	-2.05452	6.01722	-4.2578	0.000532842	0.0215378	-0.311166
KCNV1	-1.94253	3.83418	-4.24543	0.00054723	0.0220398	-0.337325
RHOU	1.81472	5.57514	4.24523	0.000547457	0.0220398	-0.337733
FAM69A	-1.35133	5.68748	-4.24268	0.000550474	0.0220819	-0.343128
GUCY1A3	-1.60968	4.13669	-4.24157	0.000551793	0.0220819	-0.345477
IFI30 /// PIK3R2	1.36395	10.3425	4.24131	0.000552099	0.0220819	-0.346021
XXYLT1	1.59384	7.90523	4.24064	0.0005529	0.0220819	-0.347445
IL10RB	1.07008	7.78655	4.23747	0.00055669	0.0221712	-0.354151
FNBP1L	-1.60352	6.42343	-4.23098	0.000564534	0.0223687	-0.367886
KLF2	1.73692	9.11948	4.22064	0.000577246	0.0228273	-0.389741
FOS	1.43264	8.46732	4.2182	0.000580296	0.0229029	-0.394913
FAM228B	1.401	4.70877	4.21587	0.000583216	0.022973	-0.39984
SLC39A6	-1.28144	9.11522	-4.21263	0.000587298	0.0230885	-0.406684
ZNF503	-1.25117	6.33463	-4.21028	0.00059028	0.0231604	-0.411655
HPCAL1	1.45705	10.1353	4.20657	0.00059502	0.0233009	-0.419502
ERCC8	-1.24967	7.44657	-4.20479	0.00059731	0.023345	-0.423271
WDR4	-1.11998	6.76223	-4.20042	0.000602973	0.0234751	-0.432531
CRISPLD1	-1.44198	3.48392	-4.19693	0.000607525	0.0236065	-0.43991
PCYT1A	1.02773	7.4853	4.19094	0.000615426	0.0238674	-0.452587
PHPT1	1.09348	11.312	4.18679	0.00062095	0.023989	-0.461354
SUOX	-1.13433	7.62865	-4.18547	0.000622725	0.0240114	-0.464154
EYA4	-1.74667	4.41212	-4.18126	0.000628406	0.024184	-0.473062
NCBP2	1.23244	9.17288	4.17953	0.000630757	0.0242281	-0.476725
FGF12	-1.72089	3.51795	-4.17838	0.000632328	0.0242421	-0.479166
CTNNA2	-1.26866	3.7239	-4.16149	0.000655801	0.0249515	-0.514915
LOC642852	1.87606	7.59455	4.15962	0.000658444	0.0250047	-0.518859
GJA1	1.51727	6.0076	4.15648	0.000662931	0.0251276	-0.525519
DCAF5	-1.26179	6.27071	-4.15293	0.000668024	0.0252729	-0.533024
MYO10	-1.16111	6.7285	-4.14511	0.000679403	0.025607	-0.549585
ACOX2	-1.45053	7.47599	-4.13909	0.000688285	0.0258932	-0.562319
SMARCC2	-1.03821	7.44679	-4.13532	0.000693915	0.0260562	-0.570306
EYA1	-1.25838	4.19458	-4.1327	0.000697856	0.0260564	-0.575858
SEPHS2	1.10151	9.60845	4.13232	0.000698418	0.0260564	-0.576648
AGL	-1.08219	6.93537	-4.13137	0.000699861	0.0260564	-0.57867
LACTB	1.16479	8.367	4.13126	0.000700031	0.0260564	-0.578909
PLAC8	-1.16257	6.50445	-4.13101	0.000700405	0.0260564	-0.579432
LOC100128551 /// ZDHHC14	1.16642	7.47333	4.12959	0.000702555	0.026088	-0.582437
TJP2	-1.25895	7.9734	-4.12016	0.000717018	0.0265709	-0.602411
LRRC28	1.01998	6.79282	4.11939	0.000718204	0.0265709	-0.604031
SAV1	1.6582	8.9045	4.11554	0.000724198	0.0266943	-0.612176
SYNM	1.27248	7.50306	4.11327	0.000727772	0.0267769	-0.617001
NUTM2D	2.15724	4.2104	4.11054	0.000732068	0.0268858	-0.622769
TM7SF2	1.66757	7.63207	4.09745	0.000753073	0.0276067	-0.65049
AXL	-1.30352	7.41604	-4.09266	0.000760903	0.0278429	-0.660625
LIMCH1	-1.61755	5.51695	-4.09161	0.000762634	0.0278556	-0.662851
FAM89B	1.64692	9.22767	4.08758	0.000769314	0.0280485	-0.671395
PPIL3	-1.40572	8.74366	-4.07837	0.000784776	0.0285604	-0.690889
ANKRD16	1.12535	6.03358	4.07385	0.000792487	0.0287889	-0.700466
SLC38A1	-1.21772	7.69137	-4.06986	0.000799365	0.0289528	-0.708931
ITGB3BP	-1.35724	8.96672	-4.0683	0.000802062	0.0289528	-0.712229
IKZF4	-1.98733	5.87224	-4.06794	0.000802675	0.0289528	-0.712978
GGPS1	1.10035	7.93708	4.06789	0.000802764	0.0289528	-0.713087
MED11	1.1392	8.90233	4.06193	0.000813185	0.0292761	-0.725719
CD109	-1.32615	7.36137	-4.05616	0.000823399	0.0295908	-0.737942
SLC38A9	-1.16884	7.33194	-4.05503	0.00082541	0.0296068	-0.740331
MB	-1.58384	7.92059	-4.05426	0.000826791	0.0296068	-0.741967
GUCY1B3	-2.22407	4.58062	-4.05158	0.000831592	0.0297257	-0.747637
ZDHHC2	-1.58238	6.78507	-4.04986	0.000834687	0.0297611	-0.751274
SLFN11	-2.35159	5.25721	-4.04506	0.000843409	0.0299477	-0.761453
DYNLT1	1.07281	10.6651	4.04405	0.000845256	0.0299477	-0.763594
LPL	-1.10014	4.70429	-4.0365	0.000859176	0.0303339	-0.779586
XRCC5	-1.14355	10.7807	-4.03179	0.000867967	0.0305905	-0.789551
DDIT4	1.19761	10.7832	4.02394	0.000882846	0.030952	-0.806188
FAM173B	-1.17576	7.10439	-4.0216	0.00088733	0.031055	-0.811147
EMB	-3.15714	6.06039	-4.01122	0.000907485	0.0316501	-0.833127
USP43	-1.25702	6.11934	-4.00453	0.000920726	0.0319298	-0.847302
LOXL1	-1.72014	6.89543	-4.00396	0.000921863	0.0319298	-0.848509
MLLT10 /// PICALM	1.07123	8.90976	3.99835	0.000933122	0.0322087	-0.860386
FAM173A	1.86013	8.97422	3.99605	0.000937785	0.0323142	-0.865263
JUP	1.85017	9.32136	3.98913	0.000951934	0.0326896	-0.879913
ALCAM	-1.43812	6.38362	-3.98562	0.000959203	0.032883	-0.887355
SERPINB7	-1.9334	4.42417	-3.9716	0.000988766	0.0337812	-0.917043
CDK6	-1.53416	6.46652	-3.97016	0.000991863	0.0338294	-0.920101
FDXACB1	1.00542	6.04143	3.96054	0.00101274	0.0343363	-0.94047
GPR39	-1.58028	6.49109	-3.95881	0.00101654	0.0343363	-0.944133
ELAVL2	-2.22493	5.00197	-3.95862	0.00101698	0.0343363	-0.944554
SERPINE2	-1.09032	5.4569	-3.9567	0.0010212	0.0343964	-0.948607
HOMER2	1.53216	7.32511	3.95572	0.00102339	0.0343964	-0.950696
MGST1	-1.0761	8.21438	-3.95501	0.00102495	0.0343964	-0.95219
STAC	-2.31144	6.85779	-3.95472	0.00102561	0.0343964	-0.952815
38777	-1.36486	5.9416	-3.9466	0.0010438	0.0348461	-0.97
RABGAP1	1.01793	8.14205	3.94201	0.00105423	0.0351216	-0.979719
FAM127C	-1.33494	7.26961	-3.93688	0.00106602	0.0353972	-0.990595
PRRX1	1.38906	4.45212	3.93122	0.00107918	0.0356573	-1.00258
ATP11C	-1.55356	7.51588	-3.92971	0.00108271	0.0357153	-1.00578
TAF3	1.15025	7.46959	3.92559	0.00109242	0.0358732	-1.0145
PLOD2	-1.61402	8.41279	-3.9254	0.00109286	0.0358732	-1.01489
ZNF502	-1.6062	6.08595	-3.92227	0.00110031	0.036059	-1.02154
KRT18	-1.45456	12.8144	-3.91803	0.00111046	0.0362629	-1.03051
SNCA	-1.18288	6.1588	-3.91741	0.00111195	0.0362629	-1.03181
PRKCB	1.20655	5.29014	3.91536	0.0011169	0.0363654	-1.03616
PCSK1N	1.68681	7.3393	3.91425	0.0011196	0.0363666	-1.03851
PALMD	-1.27448	4.42935	-3.91385	0.00112056	0.0363666	-1.03935
REEP6	1.20913	6.40108	3.90803	0.0011348	0.0366193	-1.05169
RAET1L /// ULBP2	-1.5146	7.85801	-3.90799	0.00113491	0.0366193	-1.05178
LGR4	1.57109	5.43697	3.90602	0.00113976	0.0366933	-1.05595
TMEM56	-1.3335	5.40168	-3.90453	0.00114344	0.0367201	-1.0591
HAUS1	-1.42648	9.94754	-3.90334	0.0011464	0.0367201	-1.06163
SLITRK5	-1.27713	3.94133	-3.90264	0.00114814	0.0367201	-1.06311
CIRBP	1.37864	9.11813	3.9017	0.00115046	0.0367201	-1.06508
DTNA	-1.07258	4.17148	-3.90127	0.00115156	0.0367201	-1.06601
PRR24	1.50279	7.91246	3.89866	0.00115807	0.0368693	-1.07152
CHURC1-FNTB /// FNTB	-1.32399	7.97034	-3.8964	0.00116376	0.0369916	-1.0763
PSMD2	1.07771	10.1553	3.89377	0.00117043	0.037145	-1.08189
TTLL1	1.62301	6.52818	3.89216	0.00117451	0.0372157	-1.08529
TTLL12	1.15373	8.52184	3.88667	0.00118857	0.0375426	-1.0969
CYB5D2	1.16233	7.15532	3.87994	0.00120605	0.0379755	-1.11116
HMG20B	1.3164	9.9858	3.87879	0.00120906	0.0379909	-1.1136
TBX18	-1.90772	4.11406	-3.87725	0.0012131	0.0380187	-1.11685
ISYNA1	1.33001	8.97805	3.87555	0.00121759	0.0381	-1.12046
TRNAU1AP	-1.26704	7.46525	-3.86612	0.00124274	0.0387837	-1.14042
FUT8	-1.30737	9.53801	-3.86591	0.0012433	0.0387837	-1.14086
LSM6	-1.10393	9.93977	-3.85768	0.0012657	0.039345	-1.15829
KCNK2	-1.19927	3.40973	-3.85714	0.00126717	0.039345	-1.15942
LRRC6	-2.04205	4.43532	-3.8559	0.0012706	0.0393905	-1.16206
TMEM134	1.12727	9.36371	3.85406	0.00127567	0.0394869	-1.16595
ACTN1	-1.46454	8.87938	-3.85247	0.00128006	0.0395619	-1.1693
SYTL2	-1.69291	6.08936	-3.85095	0.00128429	0.0396315	-1.17252
RWDD4	-1.27855	7.00898	-3.84545	0.0012997	0.0400303	-1.18416
KCNN4	-1.3964	7.26987	-3.84492	0.0013012	0.0400303	-1.18528
PNRC1	1.45785	7.86084	3.84064	0.00131335	0.0402807	-1.19435
HABP4	1.02422	7.75088	3.83811	0.00132056	0.04044	-1.19969
BLOC1S4	1.31351	8.56883	3.83517	0.001329	0.0406019	-1.20591
HIST2H2AC	1.35362	6.07246	3.82728	0.00135197	0.041151	-1.22263
GRIP1	-1.6672	3.78404	-3.82223	0.00136684	0.0415407	-1.2333
FAM122B	-1.39799	7.72243	-3.8156	0.00138664	0.0420789	-1.24733
GPCPD1	1.11187	6.70175	3.81345	0.00139313	0.0422119	-1.25188
ABCA3	1.4571	6.53528	3.81165	0.00139859	0.04225	-1.25569
ITPKB	-1.04521	4.76482	-3.81029	0.00140272	0.0423111	-1.25857
MIA-RAB4B /// RAB4B	1.17936	6.66052	3.80326	0.00142425	0.0428963	-1.27342
KCNMA1	-1.09907	4.74086	-3.80136	0.00143015	0.0430093	-1.27745
ACVR2A	1.19544	6.1857	3.7995	0.00143592	0.0431184	-1.28138
WWC1	-1.15543	6.15287	-3.79378	0.00145384	0.0435265	-1.29347
GLRX	-1.00836	6.93646	-3.79144	0.00146127	0.0436622	-1.29844
CPS1	-1.6363	5.59418	-3.79098	0.00146272	0.0436622	-1.29941
MECP2	-1.01594	8.30913	-3.79005	0.00146567	0.0436851	-1.30137
KIFC3	-1.71605	8.23863	-3.78678	0.0014761	0.0439309	-1.30828
DERA	-1.2291	9.10989	-3.77959	0.0014993	0.0445264	-1.32348
PI4K2B /// SEPSECS-AS1	1.15742	8.09715	3.774	0.0015176	0.044835	-1.3353
SGPP1	-1.73237	9.90311	-3.77331	0.00151987	0.044835	-1.33676
HOXB7	-1.8608	6.04318	-3.7722	0.00152353	0.0448773	-1.33911
PVRL3	-1.90445	5.6103	-3.77137	0.00152629	0.0448925	-1.34087
MCFD2	-1.74385	8.27708	-3.76548	0.00154594	0.0452319	-1.35333
NCEH1	1.69955	7.23125	3.76524	0.00154671	0.0452319	-1.35382
DXO	-1.33209	8.30876	-3.76304	0.00155412	0.0453788	-1.35847
C14orf169	1.06372	9.51795	3.76221	0.00155693	0.0453949	-1.36023
ETV5	1.12311	8.78382	3.76125	0.00156017	0.0454235	-1.36226
DDRGK1	1.14538	9.65983	3.75997	0.00156453	0.0454845	-1.36497
THOC6	1.50597	9.40725	3.75763	0.00157249	0.0455954	-1.36992
SLC27A2	-2.50626	5.16032	-3.75685	0.00157515	0.0455954	-1.37157
HDAC8	-1.10413	6.04572	-3.75604	0.00157792	0.0456099	-1.37328
SUB1	-1.25802	9.46221	-3.75367	0.00158606	0.0457472	-1.37829
TCOF1	-1.11174	7.68896	-3.74894	0.0016024	0.0460525	-1.38828
KNTC1	-1.55409	8.08379	-3.74726	0.00160826	0.0461546	-1.39183
KLRC1	-3.30986	4.70768	-3.74468	0.00161728	0.0463474	-1.39728
PTPRE	1.2573	5.26182	3.74075	0.00163115	0.0466783	-1.40559
TRAF3	-1.3901	8.01293	-3.73675	0.00164538	0.0469516	-1.41405
PFN2	-1.3885	8.56265	-3.73392	0.00165548	0.0471728	-1.42001
RAB6B	1.21183	6.84216	3.73094	0.00166624	0.0474123	-1.42632
CERS6	1.06891	7.6379	3.72831	0.00167578	0.0475491	-1.43188
ALDH1A3	1.18832	5.32786	3.72338	0.0016938	0.0479586	-1.44229
TMEM117	-1.25166	4.76259	-3.72305	0.00169499	0.0479586	-1.44297
MPC2	1.17288	9.343	3.71988	0.00170671	0.0480872	-1.44968
KCNH2	-1.27166	5.24659	-3.71877	0.00171081	0.0481352	-1.45202
PPM1J	1.65571	6.45513	3.71751	0.00171549	0.0481993	-1.45468
ELL2	-1.27387	7.91603	-3.71634	0.00171988	0.048255	-1.45716
SPTLC2	1.24993	9.07015	3.7138	0.00172938	0.0484541	-1.46253
EIF5A2	1.82663	5.99059	3.70904	0.00174733	0.0488208	-1.47257
ATPIF1	-1.01513	9.8364	-3.70597	0.00175902	0.049079	-1.47906
KCNS3	-2.08338	5.83902	-3.70161	0.00177573	0.0494026	-1.48826
GBA /// GBAP1	1.21809	8.33658	3.70102	0.00177799	0.0494026	-1.4895
BIN1	-1.21003	8.54002	-3.69853	0.00178764	0.0496022	-1.49477
PLK4	-1.77344	6.82434	-3.69634	0.00179616	0.0497697	-1.49939
