# Supplementary material for: Resistance to BET inhibitors in lung adenocarcinoma is mediated by casein kinase phosphorylation of BRD4
Source: Oncogenesis. 2021 Mar 12;10(3):27. doi: 10.1038/s41389-021-00316-z (PMC7955060; doi:10.1038/s41389-021-00316-z)
Supplement: Supplementary file 3 — Supplemental Table 2 [file 41389_2021_316_MOESM3_ESM.xlsx]

## Sheet: H1975_RESISTANT
Supplemental Table 2: Oncogenic Gene Signatures Enriched in JQ1 Resistant Cell Lines
H1975 Resistant
Oncogenic Signature	logFC	Average Expression	t	P Value	adj.P.Val
GLI1_UP.V1_DN	0.667541	-0.0129688	9.68998	5.51319e-09	1.04199e-06
YAP1_UP	0.472155	0.0122392	6.94091	9.87813e-07	6.22322e-05
BMI1_DN_MEL18_DN.V1_UP	0.298755	0.0185948	6.75572	1.45235e-06	6.86238e-05
RB_P130_DN.V1_UP	-0.487679	-0.00954062	-6.62288	1.92032e-06	7.2588e-05
CYCLIN_D1_UP.V1_UP	0.345949	-0.0105756	6.2514	4.24518e-06	0.000100292
HOXA9_DN.V1_DN	-0.483639	0.0138424	-6.08547	6.08494e-06	0.000127784
SINGH_KRAS_DEPENDENCY_SIGNATURE	-0.388761	0.000523015	-5.69817	1.42848e-05	0.000208835
SIRNA_EIF4GI_UP	0.348591	0.0120917	5.04377	6.26934e-05	0.000846361
BMI1_DN.V1_UP	0.270759	0.0170085	4.70106	0.000138088	0.00163117
JNK_DN.V1_UP	0.261009	0.00815334	4.57194	0.000186305	0.00207127
AKT_UP.V1_UP	-0.288056	0.0213495	-4.4522	0.000246127	0.00244832
KRAS.DF.V1_DN	0.199109	0.00825706	4.17	0.000475325	0.0041251
MEL18_DN.V1_DN	-0.199171	0.0270012	-4.07347	0.000595529	0.00468979
HINATA_NFKB_MATRIX	-0.383823	0.064253	-3.94334	0.000806971	0.0061007
BMI1_DN.V1_DN	-0.206357	0.0330231	-3.84386	0.0010178	0.00658008
ESC_J1_UP_EARLY.V1_DN	0.254408	0.00705271	3.83845	0.00103072	0.00658008
RAPA_EARLY_UP.V1_UP	0.237624	-0.0101095	3.82917	0.00105326	0.00658008
BCAT.100_UP.V1_DN	0.38516	-0.00190035	3.79794	0.00113279	0.00658008
CRX_NRL_DN.V1_DN	-0.208598	0.00557139	-3.68672	0.00146754	0.0077046
BRCA1_DN.V1_DN	0.201976	0.00631976	3.45322	0.00252124	0.0122744
PDGF_UP.V1_UP	0.262782	0.0018147	3.45124	0.00253282	0.0122744
KRAS.LUNG.BREAST_UP.V1_UP	0.225332	0.0112883	3.40115	0.00284292	0.0134328
MEL18_DN.V1_UP	0.167817	0.0296984	3.34782	0.00321412	0.0138061
ESC_V6.5_UP_EARLY.V1_DN	0.160776	0.0153142	3.19833	0.00452567	0.0190078
PRC1_BMI_UP.V1_DN	-0.247732	0.00226995	-3.13453	0.00523264	0.0214993
YAP1_DN	-0.259823	-0.0191938	-3.01764	0.00681603	0.027159
GCNP_SHH_UP_EARLY.V1_DN	-0.159915	-0.00115242	-3.01236	0.00689751	0.027159
KRAS.50_UP.V1_UP	0.28826	0.0217825	2.83744	0.0101967	0.0370612
MTOR_UP.V1_UP	-0.14796	0.0211348	-2.80158	0.0110393	0.0391589
H23 Resistant
Oncogenic Signature	logFC	Average Expression	t	P Value	adj.P.Val
MEL18_DN.V1_UP	-0.276573	0.0296984	-5.51742	2.13993e-05	0.000524001
PTEN_DN.V2_UP	0.294192	0.038147	5.08986	5.64157e-05	0.000700254
SRC_UP.V1_DN	-0.24312	0.0160426	-4.42109	0.000264618	0.00197822
LEF1_UP.V1_UP	-0.244312	0.0229703	-4.30376	0.000347858	0.00205454
CYCLIN_D1_KE_.V1_DN	0.244927	-0.0106806	3.96829	0.000761323	0.00378658
KRAS.AMP.LUNG_UP.V1_DN	0.342052	-0.000360488	3.85742	0.00098612	0.00443754
BMI1_DN_MEL18_DN.V1_UP	-0.164696	0.0185948	-3.72425	0.00134487	0.00552568
STK33_SKM_DN	-0.194511	0.0234971	-3.55459	0.00199435	0.00753865
BMI1_DN.V1_UP	-0.1943	0.0170085	-3.37354	0.00302953	0.0112271
ESC_V6.5_UP_LATE.V1_DN	-0.210369	-0.00103455	-3.3503	0.00319582	0.0114852
ALK_DN.V1_DN	0.345413	0.0149813	3.03368	0.00657406	0.019414
BCAT.100_UP.V1_DN	0.304292	-0.00190035	3.00053	0.0070835	0.0202846
CYCLIN_D1_UP.V1_DN	0.145082	0.00733604	2.9193	0.00849817	0.0236199
RB_P130_DN.V1_UP	-0.209965	-0.00954062	-2.85141	0.00988537	0.0266905
AKT_UP_MTOR_DN.V1_DN	-0.13315	0.00916953	-2.7659	0.0119431	0.03061
DCA_UP.V1_DN	0.150663	-0.00221637	2.72193	0.0131544	0.0320066
CRX_DN.V1_DN	0.140698	0.00700171	2.72003	0.0132091	0.0320066
IL2_UP.V1_UP	0.133416	0.0199742	2.67898	0.0144495	0.0329709
BCAT_GDS748_UP	-0.247584	0.0287981	-2.67804	0.0144793	0.0329709
SNF5_DN.V1_DN	-0.186707	0.0334969	-2.65649	0.0151752	0.0337424
WNT_UP.V1_DN	0.153255	0.00735915	2.60135	0.0171028	0.0371544
KRAS.300_UP.V1_UP	-0.178093	0.0152252	-2.5678	0.0183865	0.0390454
KRAS.DF.V1_UP	-0.168884	0.0450987	-2.48362	0.0220176	0.0452319
CSR_EARLY_UP.V1_UP	-0.245552	0.0141425	-2.43742	0.0242858	0.0488299

## Sheet: H23_RESISTANT
.id	logFC	AveExpr	t	P.Value	adj.P.Val	B	name	collection
H23_Jq1R.vs.Ctrl	-0.276573	0.0296984	-5.51742	2.13993e-05	0.000524001	2.7563	MEL18_DN.V1_UP	c6
H23_Jq1R.vs.Ctrl	0.294192	0.038147	5.08986	5.64157e-05	0.000700254	1.80163	PTEN_DN.V2_UP	c6
H23_Jq1R.vs.Ctrl	-0.24312	0.0160426	-4.42109	0.000264618	0.00197822	0.284293	SRC_UP.V1_DN	c6
H23_Jq1R.vs.Ctrl	-0.244312	0.0229703	-4.30376	0.000347858	0.00205454	0.0167675	LEF1_UP.V1_UP	c6
H23_Jq1R.vs.Ctrl	0.244927	-0.0106806	3.96829	0.000761323	0.00378658	-0.746956	CYCLIN_D1_KE_.V1_DN	c6
H23_Jq1R.vs.Ctrl	0.342052	-0.000360488	3.85742	0.00098612	0.00443754	-0.998285	KRAS.AMP.LUNG_UP.V1_DN	c6
H23_Jq1R.vs.Ctrl	-0.164696	0.0185948	-3.72425	0.00134487	0.00552568	-1.29896	BMI1_DN_MEL18_DN.V1_UP	c6
H23_Jq1R.vs.Ctrl	-0.194511	0.0234971	-3.55459	0.00199435	0.00753865	-1.67948	STK33_SKM_DN	c6
H23_Jq1R.vs.Ctrl	-0.1943	0.0170085	-3.37354	0.00302953	0.0112271	-2.08138	BMI1_DN.V1_UP	c6
H23_Jq1R.vs.Ctrl	-0.210369	-0.00103455	-3.3503	0.00319582	0.0114852	-2.13259	ESC_V6.5_UP_LATE.V1_DN	c6
H23_Jq1R.vs.Ctrl	0.345413	0.0149813	3.03368	0.00657406	0.019414	-2.81982	ALK_DN.V1_DN	c6
H23_Jq1R.vs.Ctrl	0.304292	-0.00190035	3.00053	0.0070835	0.0202846	-2.89044	BCAT.100_UP.V1_DN	c6
H23_Jq1R.vs.Ctrl	0.145082	0.00733604	2.9193	0.00849817	0.0236199	-3.06231	CYCLIN_D1_UP.V1_DN	c6
H23_Jq1R.vs.Ctrl	-0.209965	-0.00954062	-2.85141	0.00988537	0.0266905	-3.20454	RB_P130_DN.V1_UP	c6
H23_Jq1R.vs.Ctrl	-0.13315	0.00916953	-2.7659	0.0119431	0.03061	-3.38171	AKT_UP_MTOR_DN.V1_DN	c6
H23_Jq1R.vs.Ctrl	0.150663	-0.00221637	2.72193	0.0131544	0.0320066	-3.47191	DCA_UP.V1_DN	c6
H23_Jq1R.vs.Ctrl	0.140698	0.00700171	2.72003	0.0132091	0.0320066	-3.47578	CRX_DN.V1_DN	c6
H23_Jq1R.vs.Ctrl	0.133416	0.0199742	2.67898	0.0144495	0.0329709	-3.55938	IL2_UP.V1_UP	c6
H23_Jq1R.vs.Ctrl	-0.247584	0.0287981	-2.67804	0.0144793	0.0329709	-3.56129	BCAT_GDS748_UP	c6
H23_Jq1R.vs.Ctrl	-0.186707	0.0334969	-2.65649	0.0151752	0.0337424	-3.60493	SNF5_DN.V1_DN	c6
H23_Jq1R.vs.Ctrl	0.153255	0.00735915	2.60135	0.0171028	0.0371544	-3.71583	WNT_UP.V1_DN	c6
H23_Jq1R.vs.Ctrl	-0.178093	0.0152252	-2.5678	0.0183865	0.0390454	-3.78276	KRAS.300_UP.V1_UP	c6
H23_Jq1R.vs.Ctrl	-0.168884	0.0450987	-2.48362	0.0220176	0.0452319	-3.94878	KRAS.DF.V1_UP	c6
H23_Jq1R.vs.Ctrl	-0.245552	0.0141425	-2.43742	0.0242858	0.0488299	-4.03868	CSR_EARLY_UP.V1_UP	c6

## Sheet: notes
Method: GSVA Significant BH adj pval <0.05 RESISTANT_SETS are filtered on treated controls within cell Line
